# Supplementary material for: BALDR: a computational pipeline for paired heavy and light chain immunoglobulin reconstruction in single-cell RNA-seq data
Source: Genome Med. 2018 Mar 20;10:20. doi: 10.1186/s13073-018-0528-3 (PMC5859752; doi:10.1186/s13073-018-0528-3)
Supplement: Supplementary file 3 — Clonal assignments for human single-cell datasets. The single cells were assigned to clonal families based on the V, J and CDR length for paired IGH and IgL chains. (XLSX 46 kb) [file 13073_2018_528_MOESM3_ESM.xlsx]

## Sheet: AW2_AW3
Sample	Clone ID	Heavy chain						Light chain
		V gene	J gene	CDR3 nucleotide	CDR3 amino acid	CDR3 length		V gene	J gene	CDR3 nucleotide	CDR3 amino acid	CDR3 length
AW2-SE-151_A4	1	IGHV4-39*02	IGHJ4*02	GCGACTAAGCGCTAC	ATKRY	15		IGLV6-57*02	IGLJ2*01,IGLJ3*01	CAGTCTTATGATAGTTCCACCCATGTGGTA	QSYDSSTHVV	30
AW2-SE-151_B6	1	IGHV4-39*01	IGHJ4*01,IGHJ5*01	GCGACTAAGCCCTTC	ATKPF	15		IGLV6-57*02	IGLJ2*01,IGLJ3*01,IGLJ3*02	CAGTCTTATGATAGGAACACCCATGTGATT	QSYDRNTHVI	30
AW2-SE-151_D2	1	IGHV4-39*01	IGHJ4*02,IGHJ5*02	GCGACTAAGCGCTTC	ATKRF	15		IGLV6-57*02	IGLJ3*02	CAGTCTTATGATAGCTCTACCCATGTGGTG	QSYDSSTHVV	30
AW3-SE-151_B8	1	IGHV4-39*02	IGHJ4*02,IGHJ5*02	GCGACTAAGCGCTTC	ATKRF	15		IGLV6-57*02	IGLJ2*01,IGLJ3*01	CAGTCTTATGATACCTCCACCCATGTGATA	QSYDTSTHVI	30
AW3-SE-151_C10	1	IGHV4-39*02	IGHJ4*02,IGHJ5*02	GCGTCTAAGCGTTAT	ASKRY	15		IGLV6-57*02	IGLJ2*01,IGLJ3*01	CAGTCTTATGATATTTCCACCCATGTGGTA	QSYDISTHVV	30
AW3-SE-151_C3	1	IGHV4-39*02	IGHJ4*02,IGHJ5*02	GCGACTAAGCGCTTC	ATKRF	15		IGLV6-57*02	IGLJ2*01,IGLJ3*01	CAGTCTTATGATAGTTCCACCCATGTGATA	QSYDSSTHVI	30
AW3-SE-151_F6	1	IGHV4-39*02	IGHJ4*02	GCGACTAAGCGATAC	ATKRY	15		IGLV6-57*02	IGLJ2*01,IGLJ3*01	CAGTCTTATGATATTTCCACCCATGTGGTA	QSYDISTHVV	30
AW3-SE-151_H4	1	IGHV4-39*02	IGHJ4*02,IGHJ5*02	GCGACTAAGCGGTTC	ATKRF	15		IGLV6-57*02	IGLJ2*01,IGLJ3*01	CAGTCTTATGATAGCTCCACCCATGTGATA	QSYDSSTHVI	30
AW2-SE-151_G4	2	IGHV4-39*01	IGHJ4*02	GCGAGTCCGGACCCCTCTCGGGACTAC	ASPDPSRDY	27		IGLV6-57*01	IGLJ2*01,IGLJ3*01	CAGTCTTTTGATAGCAGTGATGTAATA	QSFDSSDVI	27
AW3-SE-151_H3	2	IGHV4-39*01	IGHJ4*02	GCGAGCCCGGACCCGTCGCGGGACTTC	ASPDPSRDF	27		IGLV6-57*01	IGLJ2*01,IGLJ3*01	CAGTCTTTTGATAGCAGTGATGTCATA	QSFDSSDVI	27
AW2-SE-151_B5	3	IGHV1-69*01,IGHV1-69D*01	IGHJ5*02	TCGAGAGGCCAACTACTTTATTATGCGGACACC	SRGQLLYYADT	33		IGLV1-51*01	IGLJ2*01,IGLJ3*01	GCAACATGGGATAGCAGCCTCGTTTTCCATGTGGTC	ATWDSSLVFHVV	36
AW2-SE-151_C7	3	IGHV1-69*01,IGHV1-69D*01	IGHJ4*02,IGHJ5*02	GCGAGAGGACAATTACTTTATTATGCGGACATC	ARGQLLYYADI	33		IGLV1-51*01	IGLJ2*01,IGLJ3*01	GGAACATGGGATAGCAGCCTCACTTTCCATGTGGTC	GTWDSSLTFHVV	36
AW2-SE-151_E3	3	IGHV1-69*01,IGHV1-69D*01	IGHJ4*02,IGHJ5*02	GGGAGAGGACCATTACTTTATTATGCGGACATC	GRGPLLYYADI	33		IGLV1-51*01	IGLJ2*01,IGLJ3*01	GCAACATGGGATAGCAGCCTCACTTTCCATGTGGTC	ATWDSSLTFHVV	36
AW2-SE-151_H6	3	IGHV1-69*01,IGHV1-69D*01	IGHJ4*02,IGHJ5*02	GCGAGAGGACAATTACTTTATTATGCGGACATC	ARGQLLYYADI	33		IGLV1-51*01	IGLJ2*01,IGLJ3*01	GGAACATGGGATAGCAGCCTCACTTTCCATGTGGTC	GTWDSSLTFHVV	36
AW3-SE-151_A2	3	IGHV1-69*01,IGHV1-69D*01	IGHJ5*02	GCGAGAGGACAATTACTTTATTATGCGGACTCC	ARGQLLYYADS	33		IGLV1-51*01	IGLJ3*02	GCAACGTGGGATAGCAGCCTGAGTTTCCATGTGGTG	ATWDSSLSFHVV	36
AW3-SE-151_A6	3	IGHV1-69*01,IGHV1-69D*01	IGHJ4*02,IGHJ5*02	GCGAGAGGACAATTACTTTATTATGCGGACATC	ARGQLLYYADI	33		IGLV1-51*01	IGLJ2*01,IGLJ3*01	GCAACATGGGATAGCAGCCTCACTTTCCATGTGGTC	ATWDSSLTFHVV	36
AW3-SE-151_C5	3	IGHV1-69*01,IGHV1-69D*01	IGHJ4*02,IGHJ5*02	GCGAGAGGACAATTACTTTATTATGCGGACTCG	ARGQLLYYADS	33		IGLV1-51*01	IGLJ3*02	TCAACGTGGGATAGCAGCCTGAGTTTCCATGTGGTG	STWDSSLSFHVV	36
AW3-SE-151_F8	3	IGHV1-69*01,IGHV1-69D*01	IGHJ4*02,IGHJ5*02	GCCAGAGGACCATTACTTTATTATGCGGACATC	ARGPLLYYADI	33		IGLV1-51*02	IGLJ2*01,IGLJ3*01	GCGACATGGGATAGCAGCCTCACTTTTCATGTGGTC	ATWDSSLTFHVV	36
AW2-SE-151_C10	4	IGHV5-51*01	IGHJ4*02	GCGAGACATGTACATGCACTGGCTGATCCCTTTGACTAC	ARHVHALADPFDY	39		IGLV3-9*01	IGLJ2*01,IGLJ3*01	CAGGTGTGGGACAACAACAGTGCTTTCGTGGCA	QVWDNNSAFVA	33
AW2-SE-151_C1	4	IGHV5-51*01	IGHJ4*02	GTGGGACATCTTGAAGCACTGGCTGATCCCTTTGACTAC	VGHLEALADPFDY	39		IGLV3-9*01	IGLJ3*02	CAGGTGTGGGACAACCATGCTGCGTGCGTGGTG	QVWDNHAACVV	33
AW2-SE-151_G5	4	IGHV5-51*01	IGHJ4*02	GCGAGACTGGCAGAAGCCCTGGCTGATCCCTATGACCAC	ARLAEALADPYDH	39		IGLV3-9*01	IGLJ2*01,IGLJ3*01	CAGGTGTGGGTCAACAGAGATGCATCCGTGGTT	QVWVNRDASVV	33
AW3-SE-151_A5	4	IGHV5-51*01	IGHJ4*02	GCGAGACATGTACATGCACTGGCTGATCCCTTTGACTAC	ARHVHALADPFDY	39		IGLV3-9*01	IGLJ2*01,IGLJ3*01	CAGGTGTGGGACAACAACAGTGCTTTCGTGGCA	QVWDNNSAFVA	33
AW3-SE-151_B10	4	IGHV5-51*01,IGHV5-51*02	IGHJ4*02	GCGAGACTATATGATGCACTGGCCGAACCCTTTGACTAC	ARLYDALAEPFDY	39		IGLV3-9*01	IGLJ3*02	CAAGTGTGGGACAACAACTCTGCATGGGGGGTG	QVWDNNSAWGV	33
AW2-SE-151_B11	5	IGHV3-15*01,IGHV3-15*04,IGHV3-15*06	IGHJ4*02	GCCACCTTAGGGTATAACAGTGGCTGGTATTACTTTGACAAC	ATLGYNSGWYYFDN	42		IGKV3-11*01	IGKJ5*01	CAGCAACGTAGCCACTGGCTCTCC	QQRSHWLS	24
AW2-SE-151_G2	5	IGHV3-15*01,IGHV3-15*06	IGHJ4*02	GCCACCTTAGGCTACAATAGTGCCTGGTATTACTTTGACAAC	ATLGYNSAWYYFDN	42		IGKV3-11*01	IGKJ5*01	CAGCAGCGTAGCCACTGGCTCTCC	QQRSHWLS	24
AW3-SE-151_F10	5	IGHV3-15*01	IGHJ4*02	GCCACTTTAGGCTATAATAGTGCCTGGTATTATTTTGACAAC	ATLGYNSAWYYFDN	42		IGKV3-11*01	IGKJ5*01	CAGCAGCGTAGCCACTGGCTCTCC	QQRSHWLS	24
AW2-SE-151_F2	6	IGHV1-2*02	IGHJ1*01,IGHJ4*02,IGHJ4*03	GCGAGGTCGGTGGGGACGGTAGTGGTGATGCCCTTTGAGAAT	ARSVGTVVVMPFEN	42		IGKV3-11*01	IGKJ1*01	CAGGGGCGTTCCAACTGGGTGTGGACG	QGRSNWVWT	27
AW3-SE-151_B2	6	IGHV1-2*02	IGHJ4*02,IGHJ5*02	GCGAGATCGGTGGGGGTAGTGGTAGTTATGCCATTTGAAAAT	ARSVGVVVVMPFEN	42		IGKV3-11*01	IGKJ1*01	CAGGGGCGTTCCAACTGGGTGTGGACG	QGRSNWVWT	27
AW3-SE-151_D6	6	IGHV1-2*02	IGHJ4*02,IGHJ5*02	GCGAGATCGGTGGGGATCGTTGTAGTTATGGCATTTGAGAAT	ARSVGIVVVMAFEN	42		IGKV3-11*01	IGKJ1*01	CAGGGGCGTACCAACTGGATGTGGACG	QGRTNWMWT	27
AW3-SE-151_A1	7	IGHV2-70*01	IGHJ4*02	GCACGGATGTCTTATGGTGATGTTGGGGGCTTTCTTGACTTC	ARMSYGDVGGFLDF	42		IGLV3-9*01	IGLJ2*01,IGLJ3*01	CAGGTGTGGGACTCCAGTACTGTGGAA	QVWDSSTVE	27
AW3-SE-151_C6	7	IGHV2-70*01	IGHJ4*02	GCACGGATGCTTTACGGCGATTTTGTGGGCTACCTTGACTAC	ARMLYGDFVGYLDY	42		IGLV3-9*01,IGLV3-9*02	IGLJ3*02	CAGGTGTATGACAGCGGGACTGTGGTG	QVYDSGTVV	27
AW3-SE-151_A7	7	IGHV2-70*13	IGHJ4*02	GCACGCAAAAATTACGGTGACTTCGCAGACTACATTGACTAC	ARKNYGDFADYIDY	42		IGLV3-9*01	IGLJ2*01,IGLJ3*01	CAGGTGTGGGACACCAACACTGTGGTA	QVWDTNTVV	27
AW2-SE-151_E5	8	IGHV2-70*01	IGHJ5*02	GCACGGGGACTCTACGGTGACTCCGATATGCGGTTCGACCCC	ARGLYGDSDMRFDP	42		IGLV3-9*01	IGLJ2*01,IGLJ3*01	CAGGTGTTAGACAGCAACACCGTGGTA	QVLDSNTVV	27
AW2-SE-151_G9	8	IGHV2-70*01	IGHJ5*02	GCACGGTTTAATTACGGTGACTCCATAAACCACTTCGACCCC	ARFNYGDSINHFDP	42		IGLV3-9*01	IGLJ2*01,IGLJ3*01	CAGGTGTGGGACAGCAGCGCTGTGGTA	QVWDSSAVV	27
AW2-SE-151_A11	9	IGHV4-31*03	IGHJ3*02	GGGAGAGATTTCCATGACTACGGGGAAGATCCTTTCGATATC	GRDFHDYGEDPFDI	42		IGKV3-20*01	IGKJ2*01,IGKJ2*02	CAGCAGTATCGTAGCTCACCGTTCACT	QQYRSSPFT	27
AW2-SE-151_A5	9	IGHV4-31*03	IGHJ3*02	GCGCGAGATTTCCATGACTACGGGGAAGATGGTTATGATATC	ARDFHDYGEDGYDI	42		IGKV3-20*01	IGKJ2*01	CAGCAATTTGATAGCTCGCCGTACACT	QQFDSSPYT	27
AW2-SE-151_E1	9	IGHV4-31*03	IGHJ3*01	GTGAGAGATTTTCATGACTACGGGGAGGATGCTTATGATGTC	VRDFHDYGEDAYDV	42		IGKV3-20*01	IGKJ2*01,IGKJ2*02	CAGCAGTATCTTACCTCACCGTTCACT	QQYLTSPFT	27
AW2-SE-151_E6	9	IGHV4-31*03	IGHJ3*02	GCGAGGGATTGGCATGACTACGGGGATGATGCTTTTGATATC	ARDWHDYGDDAFDI	42		IGKV3-20*01	IGKJ2*01	CAGCAGTATGAGACCTCACCATACACT	QQYETSPYT	27
AW2-SE-151_F11	9	IGHV4-31*03	IGHJ3*02	GCGAGAGATTGGCATGACTACGGGGAGGATGCTTTTGATATC	ARDWHDYGEDAFDI	42		IGKV3-20*01	IGKJ2*01	CAGCAGTATGATAGCTCACCATACACT	QQYDSSPYT	27
AW2-SE-151_G11	9	IGHV4-31*03	IGHJ3*01	GCGAGAGATTTCCATGACTACGGGGAGGATGCTTTTGATGTC	ARDFHDYGEDAFDV	42		IGKV3-20*01	IGKJ2*01	CAGCAGTATGATTATTCATGGTACACT	QQYDYSWYT	27
AW2-SE-151_H9	9	IGHV4-31*03	IGHJ3*01,IGHJ3*02	GCGAGAGATTTCCATGACTACGGGGAGGACGCTTTTGATCTC	ARDFHDYGEDAFDL	42		IGKV3-20*01	IGKJ2*01	CAGCAGTATGATAACTCACCGTACACT	QQYDNSPYT	27
AW3-SE-151_B4	9	IGHV4-31*03	IGHJ3*01	GCGAGAGATTTCCATGACTACGGGGAAGATGGTTATGATGTC	ARDFHDYGEDGYDV	42		IGKV3-20*01	IGKJ2*01	CAGCAATTTGATAGTTCGCCGTACACT	QQFDSSPYT	27
AW3-SE-151_B5	9	IGHV4-31*03	IGHJ3*01,IGHJ3*02	GCGAGAGATTTCCATGACTACGGGGAGGATGCTTTTGATCTC	ARDFHDYGEDAFDL	42		IGKV3-20*01	IGKJ2*01	CAGCAGTATGCTGGCTCACCGTACACT	QQYAGSPYT	27
AW3-SE-151_B7	9	IGHV4-31*03	IGHJ3*02	GCGAGAGATTGGCATGACTACGGGGAGGATGCTTTTGATATC	ARDWHDYGEDAFDI	42		IGKV3-20*01	IGKJ2*01	CAGCAGTATGATACCTCACCGTACACT	QQYDTSPYT	27
AW3-SE-151_B9	9	IGHV4-31*03	IGHJ3*02	GCGAGAGATTGGCATGACTACGGGGAGGATGCTTTTGACATC	ARDWHDYGEDAFDI	42		IGKV3-20*01	IGKJ2*01	CAGCAGTATGGTAGCTCACCGTACACT	QQYGSSPYT	27
AW3-SE-151_C4	9	IGHV4-31*03	IGHJ3*02	GCGAGAGATTGGCATGATTACGGGGAGGATGCTTTTGATATC	ARDWHDYGEDAFDI	42		IGKV3-20*01	IGKJ2*01	CAGCAGTATGGTACCTCACCGTACACT	QQYGTSPYT	27
AW3-SE-151_D4	9	IGHV4-31*03	IGHJ3*01	GCGAGAGATTTCCATGACTACGGGGAGGATCCTTTTGATGTC	ARDFHDYGEDPFDV	42		IGKV3-20*01	IGKJ2*01,IGKJ2*02	CAGCAGTATATTAGCTCACCCTTCACT	QQYISSPFT	27
AW3-SE-151_D9	9	IGHV4-31*03	IGHJ3*02	GCGAGAGATTTGAATGACTACGGGGAGGATGCTTTTGATATC	ARDLNDYGEDAFDI	42		IGKV3-20*01	IGKJ2*01,IGKJ2*03	CAGCAATATCGTACCTCACCGTACAAT	QQYRTSPYN	27
AW3-SE-151_E7	9	IGHV4-31*03	IGHJ3*02	GCGAGAGATTTGAATGACTATGAGGAGGATCCTCTTGATATC	ARDLNDYEEDPLDI	42		IGKV3-20*01	IGKJ2*01,IGKJ2*02	CAGTACTATGGTGGCTCACCGTTCACT	QYYGGSPFT	27
AW3-SE-151_F2	9	IGHV4-31*03	IGHJ3*01,IGHJ3*02	GCGAGAGATTTCCATGACTACGGGGAGGATGCCTTTGATCTC	ARDFHDYGEDAFDL	42		IGKV3-20*01	IGKJ2*01	CAGCAGTATGCTGGCTCACCGTACACT	QQYAGSPYT	27
AW3-SE-151_G6	9	IGHV4-31*03	IGHJ3*01,IGHJ3*02	GCGAGAGATTTCCATGACTACGGGGAGGACGCTTTTGATCTC	ARDFHDYGEDAFDL	42		IGKV3-20*01	IGKJ2*01	CAGCAGTATGGTAACTCACCGTACACT	QQYGNSPYT	27
AW2-SE-151_C3	10	IGHV3-33*01,IGHV3-33*06	IGHJ4*02	TTTGCGGTCCCACTTGTGGGTGCCACTGCCTATTCTGACTAC	FAVPLVGATAYSDY	42		IGLV3-25*02	IGLJ3*02	CAATCAACAGACACCAGTAATACTTATTGGGTG	QSTDTSNTYWV	33
AW2-SE-151_E4	10	IGHV3-33*01,IGHV3-33*06	IGHJ4*02	TTTGCGGTACCAACTGTAGGTGCCACTACTTACATTGACTAC	FAVPTVGATTYIDY	42		IGLV3-25*02	IGLJ3*02	CAATCAGTAGATAGCAGTGCTACTTATTGGGTG	QSVDSSATYWV	33
AW3-SE-151_G11	10	IGHV3-33*01,IGHV3-33*06	IGHJ4*02	TTTGCGGTTCCAACTGTCGGTGCCACTACGTATGTTGACTAC	FAVPTVGATTYVDY	42		IGLV3-25*02	IGLJ3*02	CAATCAACAGACACCAGTAATACTTATTGGGTG	QSTDTSNTYWV	33
AW2-SE-151_A2	11	IGHV1-2*02	IGHJ4*02	GCGAGAGAGGGGGGTTTTGTCGGAGCTAGCGAGGGCTTTGACCAC	AREGGFVGASEGFDH	45		IGKV2-28*01,IGKV2D-28*01	IGKJ1*01	ATGCAAGCTCTCGAAACTCCGTGGACG	MQALETPWT	27
AW2-SE-151_C9	11	IGHV1-2*02	IGHJ4*02	GCGAGAGAGGGGGGTATAGTGGGGGCTACTGAGGGCTTTGACTAC	AREGGIVGATEGFDY	45		IGKV2-28*01,IGKV2D-28*01	IGKJ1*01	ATGCAAGCTCTACAAACTCCGTGGACG	MQALQTPWT	27
AW2-SE-151_F10	11	IGHV1-2*02	IGHJ4*02	GCGCGAGAGGGGGGCTACGTGGGAGCCAGTGAGGGCTTTGACCAC	AREGGYVGASEGFDH	45		IGKV2-28*01,IGKV2D-28*01	IGKJ1*01	ATGCAAGAACTAGAAACTCCGTGGACG	MQELETPWT	27
AW2-SE-151_H7	12	IGHV4-30-2*01	IGHJ4*02	GCCAGATATTTCTATGGTTCCGGGAGTTCATCCCATTTTGACTAC	ARYFYGSGSSSHFDY	45		IGLV2-8*01	IGLJ2*01,IGLJ3*01	AGCTCATATGCAGGCAGTAGAGATTTCGTACTA	SSYAGSRDFVL	33
AW3-SE-151_E11	12	IGHV4-30-2*01	IGHJ4*02	GCCAGTTATTATTATGGTTCAGGGAGCTCATCCCACTTTGACTAC	ASYYYGSGSSSHFDY	45		IGLV2-8*01	IGLJ2*01,IGLJ3*01	AACTCATATGCAGGCAGTCAAAATTTCGTGGTC	NSYAGSQNFVV	33
AW2-SE-151_A1	13	IGHV4-39*01,IGHV4-39*02	IGHJ3*02	GCGAGGCCCCAGGTCATCGCTGCCACGGGAGCCATGGGTCCTTTTGATATC	ARPQVIAATGAMGPFDI	51		IGLV3-1*01	IGLJ2*01,IGLJ3*01	CAGGCGTGGGACTCCAGCCATGTGATA	QAWDSSHVI	27
AW2-SE-151_B1	13	IGHV4-39*01	IGHJ3*02	GCGAGGCCCCAGGTCATCGCTGCTACGGGAGCCATGGGTGCTTTTGATATC	ARPQVIAATGAMGAFDI	51		IGLV3-1*01	IGLJ2*01,IGLJ3*01	CAGGCGTGGGACACTAGCCATGTAATA	QAWDTSHVI	27
AW2-SE-151_C11	13	IGHV4-39*01	IGHJ3*02	GCGAGGCCCCAGGTCATCGCTGCTACGGGAGCCATGGGTGGTTTTGATATC	ARPQVIAATGAMGGFDI	51		IGLV3-1*01	IGLJ3*02	CAGGCGTGGGACACCAGCCATGTGGTG	QAWDTSHVV	27
AW2-SE-151_F7	13	IGHV4-39*01	IGHJ3*02	GCGAGGCCCCAGGTCATCGCTGCTACGGGAGCCATGGGTGCTTTTGATATC	ARPQVIAATGAMGAFDI	51		IGLV3-1*01	IGLJ2*01,IGLJ3*01	CAGGCGTGGGACACCAGCCATGTGGTA	QAWDTSHVV	27
AW3-SE-151_A10	13	IGHV4-39*02	IGHJ3*02	GCGAGGCCCCAGGTGATTCCTGATACGGGAGCCATGGGTGCTTTTGATATC	ARPQVIPDTGAMGAFDI	51		IGLV3-1*01	IGLJ2*01,IGLJ3*01	CAGGCGTGGGACAGCAGCCATGTGGTC	QAWDSSHVV	27
AW3-SE-151_C1	13	IGHV4-39*01	IGHJ3*02	GCGAGGCCCCAGGTCATCGCTGCTACGGGAGCCATGGGTGCGTTTGATATC	ARPQVIAATGAMGAFDI	51		IGLV3-1*01	IGLJ2*01,IGLJ3*01	CAGGCGTGGGACACCAGCCAAGTCATA	QAWDTSQVI	27
AW3-SE-151_E8	13	IGHV4-39*01	IGHJ3*02	GCGAGGCCCCAGGTCATACCTGCTACGGGAGCCATGGGTGCTTTTGATATC	ARPQVIPATGAMGAFDI	51		IGLV3-1*01	IGLJ2*01,IGLJ3*01	CAGGCGTGGGACACTAGCCAAGTGATA	QAWDTSQVI	27
AW3-SE-151_F5	13	IGHV4-39*01	IGHJ3*01	GCGAGGCCCCAGGTCATACCTGCTACGGGAGCCATGGGTGCTTTTGATGTC	ARPQVIPATGAMGAFDV	51		IGLV3-1*01	IGLJ2*01,IGLJ3*01	CAGGCGTGGGACAGCAGCCATGTGGTC	QAWDSSHVV	27
AW2-SE-151_B8	14	IGHV3-7*01	IGHJ3*01	GCGAGAATTTATGATAGTAGTGGCTATTATGGTCGCGTTGGGACCTTTGATGTC	ARIYDSSGYYGRVGTFDV	54		IGLV3-21*03	IGLJ3*02	CAAGTGTGGGACAGTAGAAGTGATCAGTGGGTG	QVWDSRSDQWV	33
AW2-SE-151_D8	14	IGHV3-7*01	IGHJ3*01	GCGAGAATCTATGATAGTAGTGGTTATTACGGTCGCGTTGGGACCTTTGATGTC	ARIYDSSGYYGRVGTFDV	54		IGLV3-21*02,IGLV3-21*03	IGLJ3*02	CAAGTCTGGGACAGTGGTAGTGATCATTGGGTG	QVWDSGSDHWV	33
AW2-SE-151_H3	14	IGHV3-7*01	IGHJ3*01	GCGAGAATCTATGATAGTAGTGGTTATTACGGTCGCGTTGGGACCTTTGATGTC	ARIYDSSGYYGRVGTFDV	54		IGLV3-21*02,IGLV3-21*03	IGLJ3*02	CAAGTCTGGGACAGTGGTAGTGATCATTGGGTG	QVWDSGSDHWV	33
AW3-SE-151_D2	14	IGHV3-7*01	IGHJ3*01	GCGAGAATTTATGATAGTAGTGGCTATTATGGTCGCGTTGGGACCTTTGATGTC	ARIYDSSGYYGRVGTFDV	54		IGLV3-21*03	IGLJ3*02	CAAGTGTGGGACAGTAGAAGTGATCAGTGGGTG	QVWDSRSDQWV	33
AW2-SE-151_F3	15	IGHV4-31*03	IGHJ5*02	GCGAGAGGGCTGTTTTGCAGTGGAAAAAACTGCCACTATGGCTGGTTCGACCCC	ARGLFCSGKNCHYGWFDP	54		IGLV3-21*02,IGLV3-21*03	IGLJ3*02	CAGGTGTGGGATAGTAGTAGTGATCATCCGGTG	QVWDSSSDHPV	33
AW2-SE-151_F9	15	IGHV4-31*03	IGHJ5*02	GCGAGGGGGCTCTTCTGTGCTGGTCGTAATTGCCACTATGGGTGGTTCGACCCC	ARGLFCAGRNCHYGWFDP	54		IGLV3-21*02,IGLV3-21*03	IGLJ3*02	CAGGTGTGGGATAGTAGTAGTGATCATCCGGTG	QVWDSSSDHPV	33
AW3-SE-151_E1	15	IGHV4-31*03	IGHJ5*02	GCGCGAGGGGTGTTTTGTCGTGGAACTAACTGCTACTATGGGTGGTTCGACCCC	ARGVFCRGTNCYYGWFDP	54		IGLV3-21*02,IGLV3-21*03	IGLJ3*02	CAGGTGTGGGATAGTAGCAGTGATCATCCGGTG	QVWDSSSDHPV	33
AW3-SE-151_E5	15	IGHV4-31*03	IGHJ5*02	GCGCGAGGGGAGTTTTGTAGGGGTCGTAACTGCCACTATGGGTGGTTCGACCCC	ARGEFCRGRNCHYGWFDP	54		IGLV3-21*03	IGLJ3*02	CAGGTGTGGGATAGTAGTAGTGATCATCCGGTG	QVWDSSSDHPV	33
AW2-SE-151_A3	16	IGHV3-9*01	IGHJ4*02	GGAAGGGGCAAGGAACTTTACGATATTTTGACTGGGTATCATAATGCGTTTGGCCAC	GRGKELYDILTGYHNAFGH	57		IGKV4-1*01	IGKJ3*01	CAGCAGTATTATACTACTCCATTTACT	QQYYTTPFT	27
AW2-SE-151_D4	16	IGHV3-9*01	IGHJ4*02	GGAAGGGGCAAGGAACTTTACGATATTTTGACTGGGTATCATAACGCGTTTGGCCAC	GRGKELYDILTGYHNAFGH	57		IGKV4-1*01	IGKJ3*01	CACCAGTATTATATTTCTCCATTTACT	HQYYISPFT	27
AW3-SE-151_H6	17	IGHV3-23*04	IGHJ6*02	GTAAAAGGACGTGCTCCGTGGCTGAGCGACCACGGGTATTACTTTGGTCTGGACGAC	VKGRAPWLSDHGYYFGLDD	57		IGKV2-30*01	IGKJ2*03	ATGCAGGGAACACACTGGCCCTACAGT	MQGTHWPYS	27
AW2-SE-151_G10	17	IGHV3-23*04	IGHJ6*02	GCGCAGGGACGCGCACCGTGGCTCAGCGACCACCGCTACTACTTTGGCATGGACGTC	AQGRAPWLSDHRYYFGMDV	57		IGKV2-30*01	IGKJ2*01	ATGCAAGGCACACACTGGCCTTACACT	MQGTHWPYT	27
AW2-SE-151_C4	18	IGHV3-30*18,IGHV3-30-5*01	IGHJ6*02	GCGAAAATAATCGCGGTGACTATAACATATTACCCATTAGGCGGGGGTATGGACGTC	AKIIAVTITYYPLGGGMDV	57		IGLV1-47*01	IGLJ3*02	TCAACATGGGATGACAGCCTGACTGTCTGGGTG	STWDDSLTVWV	33
AW2-SE-151_D9	18	IGHV3-30*18,IGHV3-30-5*01	IGHJ6*02	GCGAAAATAATCGCGGTGACTATAACATATTACCCATTAGGCGGGGGTATGGACGTC	AKIIAVTITYYPLGGGMDV	57		IGLV1-47*01	IGLJ3*02	ACAACATGGGATGACAGCCTGAGTGCCTGGGTG	TTWDDSLSAWV	33
AW2-SE-151_E7	18	IGHV3-30*18,IGHV3-30-5*01	IGHJ6*02	GCGAAAATTATCGCGATGATTAATTCATATTACCCATTAGGCGGGGGTATGGACGTC	AKIIAMINSYYPLGGGMDV	57		IGLV1-47*01,IGLV1-47*02	IGLJ3*02	GCAACATGGGATGACAGCCTGAGTGCCTGGGTG	ATWDDSLSAWV	33
AW2-SE-151_F1	18	IGHV3-30*18,IGHV3-30-5*01	IGHJ6*02	GCGAAAATAATCGCGGTGACTATAACATATTACCCATTAGGCGGGGGTATGGACGTC	AKIIAVTITYYPLGGGMDV	57		IGLV1-47*01,IGLV1-47*02	IGLJ3*02	GCAACATGGGATGACAGCCTGACTGCCTGGGTG	ATWDDSLTAWV	33
AW3-SE-151_E3	18	IGHV3-30*18,IGHV3-30-5*01	IGHJ6*02	GCGAAAATAATCGCGGTGACTATAACATATTACCCATTAGGCGGGGGTATGGACGTC	AKIIAVTITYYPLGGGMDV	57		IGLV1-47*01	IGLJ3*02	GCAACATGGGATGACAGCCTCAGTGCCTGGGTG	ATWDDSLSAWV	33
AW3-SE-151_F4	18	IGHV3-30*18,IGHV3-30-5*01	IGHJ6*04	GCGAAAATAATCGCGGTGACTATAACATATTACCCATTAGGCGGGGGTATGGACGTC	AKIIAVTITYYPLGGGMDV	57		IGLV1-47*01	IGLJ3*02	GCAACATGGGATGACACCCTGACTGCCTGGGTG	ATWDDTLTAWV	33
AW3-SE-151_G4	18	IGHV3-30*18,IGHV3-30-5*01	IGHJ6*04	GCGAAAATAATCGCGGTGACTATAACATATTACCCATTAGGCGGGGGTATGGACGTC	AKIIAVTITYYPLGGGMDV	57		IGLV1-47*01	IGLJ3*02	GCAACATGGGATGACACCCTGACTGCCTGGGTG	ATWDDTLTAWV	33
AW2-SE-151_A9	19	IGHV1-46*01	IGHJ3*01	GCGAGAGATCTAAGGGCCCCCCATTGTGACAATATCAGCTGCGGAGCTTTTGATGTC	ARDLRAPHCDNISCGAFDV	57		IGLV3-21*01	IGLJ1*01	CAGGTGTGGGATAGTACTAGTGATCATCGAGTC	QVWDSTSDHRV	33
AW2-SE-151_D5	19	IGHV1-46*01,IGHV1-46*02	IGHJ3*01	GCGAGAGATCTAAGGGCCCCCCATTGTGACAATATCAGCTGCGGAGCTTTTGATGTC	ARDLRAPHCDNISCGAFDV	57		IGLV3-21*01	IGLJ1*01	CAGGTGTGGGATAGTAGTAGTGATCATCGAGTC	QVWDSSSDHRV	33
AW2-SE-151_H5	20	IGHV2-26*01,IGHV2-26*01	IGHJ5*02	GCACGGATTACGGAGGACTACGGTGATAGTAGTGGCTGGAGGATCTGGCTCGACCCC	ARITEDYGDSSGWRIWLDP	57		IGLV3-25*03	IGLJ2*01,IGLJ3*01,IGLJ3*02	CAAACTTCAGACGGCATTGACACTTCTGTTGTC	QTSDGIDTSVV	33
AW3-SE-151_H11	20	IGHV2-26*01	IGHJ5*02	GCACGGATAATGGAGGACTACAGTGATAGTTGGGGCTGGAGAATCTGGCTCGACCCC	ARIMEDYSDSWGWRIWLDP	57		IGLV3-25*02	IGLJ3*02	CAAACAGCAGACGGCACTGACACTTATGTTGTG	QTADGTDTYVV	33
AW3-SE-151_G9	21	IGHV4-59*01,IGHV4-59*02	IGHJ3*02	GTGAGAGGAGGTTTTCACCCGGAGACGGGTTATTTGTCCAATTATGGGCGGGGTTTTGATATG	VRGGFHPETGYLSNYGRGFDM	63		IGLV2-23*01,IGLV2-23*02,IGLV2-23*03	IGLJ3*02	TGCTCATATGCAGGTACTAGATATTGGGTG	CSYAGTRYWV	30
AW2-SE-151_E11	21	IGHV4-59*01,IGHV4-59*02	IGHJ3*01	GTGAGAGGAGGTTTTCACCCGGAGACGGGTTATTTGTCCAATTTTGGGCGGGGTTTTGATGTG	VRGGFHPETGYLSNFGRGFDV	63		IGLV2-23*02	IGLJ2*01,IGLJ3*01	TGCTCATATGCAGGTACTAAATATTGGCTA	CSYAGTKYWL	30
AW3-SE-151_A4	22	IGHV1-18*04	IGHJ5*02	GCGAGGGGTGTCCCCGGCCCAATTGTTGTCCTACCAGCTTCTAACCTCAACTGGTTCGACCCC	ARGVPGPIVVLPASNLNWFDP	63		IGKV1-5*03	IGKJ2*01,IGKJ2*02,IGKJ2*03	CAACAGTATATTAGTAATTCCCCGTATACC	QQYISNSPYT	30
AW3-SE-151_D11	22	IGHV1-18*01	IGHJ5*02	GCGAGGAGCGTCCCTGGCCCAATTGTGGATCTACCAGCTTCCAACCTCAACTGGTTCGACCCC	ARSVPGPIVDLPASNLNWFDP	63		IGKV1-5*03	IGKJ2*01	CAGCAGTATAACAGTAATTCCCCGTACACT	QQYNSNSPYT	30
AW2-SE-151_G7	23	IGHV3-53*01	IGHJ6*02	GCGGGAGACCGTGTGACAAGTCCACCAGCTTCCATTGAGGACTTTTATTACTACGCTCTGGACATC	AGDRVTSPPASIEDFYYYALDI	66		IGKV1-6*01	IGKJ2*01	CTACAAGATTACGATTACCCCTACACT	LQDYDYPYT	27
AW3-SE-151_C2	23	IGHV3-53*01	IGHJ6*02	GCGAGCGACCGTACTATAATGCCACCAGCAGATATAGAAGACCACTACTACTACGGTCTGGACGTC	ASDRTIMPPADIEDHYYYGLDV	66		IGKV1-6*01	IGKJ2*01	CTACAAGATTACACTTACCCCTACACT	LQDYTYPYT	27
AW3-SE-151_D10	23	IGHV3-53*01	IGHJ6*02	GCGAGAGGCCATGAGATAAGTCCACCAGCTTCTATTGAGGACTTTTATTACTTTGGTCTGGACATC	ARGHEISPPASIEDFYYFGLDI	66		IGKV1-6*01	IGKJ2*01	CTACAAGATTACGATTACCCCTACACT	LQDYDYPYT	27
AW3-SE-151_D1	23	IGHV3-53*01	IGHJ6*02	GCGGGAGACCGTGTGACAAGTCCACCAGCTTCCATTGAGGACTTTTATTACTACGCTCTGGACATC	AGDRVTSPPASIEDFYYYALDI	66		IGKV1-6*01	IGKJ2*01	CTACAAGATTACGATTACCCCTACACT	LQDYDYPYT	27
AW3-SE-151_E10	23	IGHV3-53*01	IGHJ6*02	GCGAGAGACCATGTGATAAGTCCAGCGGCCTCTATCGAGGACTTTTATTACTTCGCTCTGGACATC	ARDHVISPAASIEDFYYFALDI	66		IGKV1-6*01	IGKJ2*01	CTACAAGATTATGATTACCCCTACACT	LQDYDYPYT	27
AW2-SE-151_D3	24	IGHV4-39*01	IGHJ6*02	GCGAAACAATCGTCCAAATTATCTACTGTGGTTCGGAGAGCCACCACAACCACCTACTACTACAAGGCTATGGACGTC	AKQSSKLSTVVRRATTTTYYYKAMDV	78		IGKV1-5*02	IGKJ2*01	CAACACCATGATAGTAATTCCTACAAAAACACT	QHHDSNSYKNT	33
AW2-SE-151_H11	24	IGHV4-39*01	IGHJ6*02	GCGAGACAATCGACGAAGTTAACTTCTGTGACTCGGGGAATGGTCAGGACCAACCTCTACTACAATGCTATGGACGTG	ARQSTKLTSVTRGMVRTNLYYNAMDV	78		IGKV1-5*01	IGKJ2*01,IGKJ2*02	CAGCATTATGATAATTATTCCCGCAAGTATACT	QHYDNYSRKYT	33
AW2-SE-151_B4	25	IGHV1-8*01	IGHJ6*02	GCGAGAAGTCATTACTCCGGTTCAGGGTATCAAATCTATCACTTCTTCTACTACGGTATGGACGTC	ARSHYSGSGYQIYHFFYYGMDV	66		IGLV3-1*01	IGLJ2*01,IGLJ3*01	CAGGCGTGGGACATCAGCACGGACGTGGTT	QAWDISTDVV	30
AW2-SE-151_B7	26	IGHV3-23*01,IGHV3-23D*01	IGHJ4*02,IGHJ5*02	-	-	1		IGLV1-44*01	IGLJ2*01,IGLJ3*01	GCAGCATGGGATGACAGCCTGAATGGTCCGGTA	AAWDDSLNGPV	33
AW2-SE-151_C5	27	IGHV4-30-4*01	IGHJ2*01	GCCAGGAGCCTGTCTATCCTCGATAAATTCGATGTTGTAGAAGTCCCACTTGCTGGGTATCTCGATCTC	ARSLSILDKFDVVEVPLAGYLDL	69		IGKV3-20*01	IGKJ1*01	CAGCAGTATGGTAACTCACCAAAGACG	QQYGNSPKT	27
AW2-SE-151_D11	28	IGHV3-33*01	IGHJ4*02	GCGAGAGTACGTTTTAGTGGCTACGATTACCTTGAGAAC	ARVRFSGYDYLEN	39		IGKV3-15*01	IGKJ4*01	CAGCAGTATGATAACTGGCCTCCTATCACT	QQYDNWPPIT	30
AW2-SE-151_E10	29	IGHV3-33*01	IGHJ6*02	GCGAGAGATTATTATCGTTACGGATCTTATTATTATTATGGTATGGCCGTC	ARDYYRYGSYYYYGMAV	51		IGLV1-44*01	IGLJ3*02	GCAGCATGGGATGACAACCTGAATGGTCCGGTG	AAWDDNLNGPV	33
AW2-SE-151_E8	30	IGHV4-39*01	IGHJ3*02	GCGAGACATTATATT	ARHYI	15		IGLV4-69*01	IGLJ3*02	CAGACGTGGGGCACTGGCATTTGGGTG	QTWGTGIWV	27
AW2-SE-151_H1	31	IGHV1-2*02	IGHJ4*02	GCGAGAGGTTACGGTGACCAAATTGACTTC	ARGYGDQIDF	30		IGLV3-25*02	IGLJ3*02	CAATCATCTGACATCAGTGCTACTGTGGTG	QSSDISATVV	30
AW2-SE-151_H2	32	IGHV4-39*01	IGHJ4*02	GCGAGCCTTCACACGGTGGCCCTTGCCGAC	ASLHTVALAD	30		IGLV3-1*01	IGLJ2*01,IGLJ3*01	CAGGCGTGGGACAGCAGCACTGTGATA	QAWDSSTVI	27
AW3-SE-151_A11	33	IGHV4-4*02	IGHJ5*02	GCGAGAGATACTCCAGCTTTCGACCCC	ARDTPAFDP	27		IGLV3-21*01	IGLJ2*01,IGLJ3*01	CAAGTCTGTGATGGTAGTAGTGATCATGTGGTC	QVCDGSSDHVV	33
AW3-SE-151_A8	34	IGHV3-23*01,IGHV3-23D*01	IGHJ4*02	GCGAAAGATGAGGATGGACTACGGTGGCCCCCACGCTACTTTGACTCC	AKDEDGLRWPPRYFDS	48		IGKV3-11*01	IGKJ1*01	CAGCAGCGTATCGACTGGCCTCCGGGTCCG	QQRIDWPPGP	30
AW3-SE-151_C11	35	IGHV4-34*01,IGHV4-34*02	IGHJ4*02,IGHJ4*03	GCGACAAAGGCGTCCCAATTAGTGCGTCATGTCTCGAGAATGGTTACTACGAACTTCATAGTGACCTACTTTGCCTAC	ATKASQLVRHVSRMVTTNFIVTYFAY	78		IGKV1-39*01,IGKV1D-39*01	IGKJ3*01	CAAGAGAACTACAGTAAGAGTCGCTTCACT	QENYSKSRFT	30
AW3-SE-151_C7	36	IGHV3-7*01	IGHJ4*02	GCGAGAGAAACGTACGATCACTACAATATTTTGACAGGTCATGTTCCGGGTAGGTTCTACTTTGAGTCT	ARETYDHYNILTGHVPGRFYFES	69		IGKV3-11*01	IGKJ5*01	CAGCAGCGTTCCAACTGGCCTCCGATCACC	QQRSNWPPIT	30
AW3-SE-151_D3	37	IGHV3-33*01,IGHV3-33*05	IGHJ4*02	GCGAGAGTTTTCGCTGACTACTACTTTGACTAC	ARVFADYYFDY	33		IGLV7-43*01	IGLJ3*02	ACCTCACCTGGGGTG	TSPGV	15
AW3-SE-151_E2	38	IGHV4-59*01	IGHJ4*02	GCGAGAGATTCCTCGGTCATACCACGTGCCCTGCGCTAC	ARDSSVIPRALRY	39		IGKV3-20*01	IGKJ1*01	CAGCAGTCTGCTGGCTCACGCTGGACG	QQSAGSRWT	27
AW3-SE-151_H2	39	IGHV4-30-4*01	IGHJ3*02	GTCAGAGATCTTACCTATGATGATAATACTTATTTGTCTGTTCGTGCGGCTTTTGATATC	VRDLTYDDNTYLSVRAAFDI	60		IGKV3-20*01	IGKJ3*01	CAGCTGTATGGTAGCTCGCCCCTTTTCACT	QLYGSSPLFT	30
AW3-SE-151_H5	40	IGHV3-53*01	IGHJ1*01	GCGAGAGATGCCCGATCCTTTGATACTACTGGTCACCCCACATACTTCCAACAC	ARDARSFDTTGHPTYFQH	54		IGLV3-21*03	IGLJ2*01,IGLJ3*01	CAGGTGTGGGAGAATAGTAGTGATCATCTTGTGGTA	QVWENSSDHLVV	36
AW3-SE-151_H8	41	IGHV4-39*02	IGHJ4*01,IGHJ5*01	GCGAGGGGAAACACGATTCCTGAAGGAGTTCTCGCTTGGGGCCCCAAAGAGGTACCTCAGAAAGGTGGTGCTTTTGATGTC	ARGNTIPEGVLAWGPKEVPQKGGAFDV	81		IGKV3-15*01	IGKJ1*01	CAGCAGTATAATGACTGGCCTCGGACG	QQYNDWPRT	27
AW2-SE-151_F5	42	IGHV3-30*03	IGHJ4*02	GCGAGGGTTTACTCTTCATACTTTTTTGACTGT	ARVYSSYFFDC	33		IGKV3-11*01	IGKJ2*01	CAGCAGCGGAGCGACTGGCCTTACACT	QQRSDWPYT	27
AW3-SE-151_E6	43	IGHV1-46*01,IGHV1-46*02	IGHJ4*02	GTGAGCATTGTGGGACGTACCCATGAGGACTAC	VSIVGRTHEDY	33		IGKV3-11*01	IGKJ2*01	CAGCACCGTAGCAACTGGCCCTACACT	QHRSNWPYT	27
AW3-SE-151_E9	44	IGHV3-53*01	IGHJ4*02	GGGAAAGTTTACGGTGACTACTTTCTTGACCAC	GKVYGDYFLDH	33		IGKV3D-15*01	IGKJ4*01	CAGCAGTATAATAACTGGCCTCCGCTCACT	QQYNNWPPLT	30
AW2-SE-151_G8	45	IGHV3-30-3*01	IGHJ4*02	GCGAGAACTTTCGAGAGTTACTTCTTTGACTAC	ARTFESYFFDY	33		IGLV2-23*01,IGLV2-23*02,IGLV2-23*03	IGLJ3*02	TCCTCATATGCAGGTCCTGACACTTGGGTG	SSYAGPDTWV	30
AW3-SE-151_B1	46	IGHV3-30*03,IGHV3-30*19	IGHJ4*02	GCGAGAGTGTTCAGCGACTACTACCTTGACTAC	ARVFSDYYLDY	33		IGLV2-14*02	IGLJ2*01,IGLJ3*01,IGLJ3*02	TGCTGTCATACACGCAGTGGCACTTCCATC	CCHTRSGTSI	30
AW3-SE-151_D5	47	IGHV4-59*01	IGHJ4*02	GCGAGAAGTGTAAATATGGACAACCCTACCGAC	ARSVNMDNPTD	33		IGLV2-14*01	IGLJ3*02	AGCTCATATACAAGTACCAGCACTCTCGTG	SSYTSTSTLV	30
AW3-SE-151_G5	48	IGHV3-30*03	IGHJ4*02	GCGAGGGTTTACTCTTCATACTTTTTTGACTGT	ARVYSSYFFDC	33		IGLV2-23*02	IGLJ3*02	TGCTCATATGTGGGTCGTAGTAAATTCAGTTGGGTG	CSYVGRSKFSWV	36
AW2-SE-151_A8	49	IGHV1-2*02	IGHJ4*02	ACGAGGGCAGTGTACGGCGAGTACATAGGCCAC	TRAVYGEYIGH	33		IGLV3-21*01	IGLJ2*01,IGLJ3*01,IGLJ3*02	CAGGTGTGGGACAGTAGTAGTGATCTCAATGTCGTC	QVWDSSSDLNVV	36
AW2-SE-151_C6	50	IGHV1-2*02,IGHV1-2*04	IGHJ4*02	GCGAGAGATTGGGGAACTGGGGCCCACTTTGACTAC	ARDWGTGAHFDY	36		IGKV1-5*01	IGKJ1*01	CAACAATATAATGATTCTCCGTGGACG	QQYNDSPWT	27
AW3-SE-151_B11	51	IGHV4-61*01	IGHJ4*02	GCACACTATTACGTTGGTCTTGGTGGGCGGGGAGAC	AHYYVGLGGRGD	36		IGKV1-5*03	IGKJ1*01	CAACAATATAATAGTCACTCGTGGACG	QQYNSHSWT	27
AW2-SE-151_B3	52	IGHV1-3*01	IGHJ5*02	GCGAGGTCGCCGGGGGGCCGGAAGGATTTGGACCTC	ARSPGGRKDLDL	36		IGLV2-14*01	IGLJ2*01,IGLJ3*01	AGCTCATATGCAATCAGCAGCACTCGGGTA	SSYAISSTRV	30
AW2-SE-151_B9	53	IGHV5-51*01	IGHJ4*02	GCGAGATTTGATAGTAGTCACGACAAATTTGACTAC	ARFDSSHDKFDY	36		IGLV2-8*01	IGLJ1*01	AGCTCATATGCAGGCATCGACCTTTATGTC	SSYAGIDLYV	30
AW3-SE-151_B6	54	IGHV3-21*01	IGHJ4*02	GCGAGAGACAGTACCGGTTATTTCACCTTTGACTAC	ARDSTGYFTFDY	36		IGLV2-23*02	IGLJ2*01,IGLJ3*01,IGLJ3*02	TGCTCCTATACAAGGCCTAGGACTTTGATT	CSYTRPRTLI	30
AW3-SE-151_G2	55	IGHV4-30-4*01	IGHJ4*02	GCCAGAGTAGGGCACGGGGACTTCGTGGGTTATGTTGACTCC	ARVGHGDFVGYVDS	42		IGLV3-9*01	IGLJ2*01,IGLJ3*01,IGLJ3*02	CAGGTGTGGGACAGCAGTACTGTT	QVWDSSTV	24
AW2-SE-151_F6	56	IGHV2-70*01	IGHJ4*01,IGHJ4*02	GCACGGATGCTCTATGGTGACTTCGCCTACTACTTTGACAAC	ARMLYGDFAYYFDN	42		IGKV3-11*01	IGKJ1*01	CAGGGGCGTTCCAACTGGGTGTGGACG	QGRSNWVWT	27
AW3-SE-151_F1	57	IGHV4-61*01	IGHJ6*02	GCGCGGGGAGACTTCGGTTCTAAAGCCTCCGGTATGGACGTC	ARGDFGSKASGMDV	42		IGKV1-39*01,IGKV1D-39*01	IGKJ1*01	CAACAGACTTACAGTGTCCCTCAGACG	QQTYSVPQT	27
AW3-SE-151_F11	58	IGHV4-31*03	IGHJ3*02	GCGAGAGATCGCCATGATTACGGGATGGATGGTTTTGATATC	ARDRHDYGMDGFDI	42		IGKV1-27*01	IGKJ4*01	CAAAGATATAATGGAGTCCCTCTCACT	QRYNGVPLT	27
AW2-SE-151_C8	59	IGHV1-69*01,IGHV1-69D*01	IGHJ4*02	GCGAGAGATCGGTACGATTTTTGGAGTGGTTACTCCGTCTAC	ARDRYDFWSGYSVY	42		IGKV3-20*01	IGKJ2*01	CAGCAGTATGGTAGCTCACCCATGTATACT	QQYGSSPMYT	30
AW3-SE-151_H7	60	IGHV1-3*01	IGHJ5*02	ACAAGAGAGATCTCCGGCACCTCTAAGGGACGGTTCGACCCC	TREISGTSKGRFDP	42		IGLV2-14*01	IGLJ3*02	GGCTCATATACAGACACCAGCGCTCGGGTG	GSYTDTSARV	30
AW3-SE-151_A3	61	IGHV4-39*01	IGHJ4*02	GCGACTCCCGGAGGGCGTGTTGCAGTGGACGACTTTGCCTAC	ATPGGRVAVDDFAY	42		IGLV2-8*01	IGLJ2*01,IGLJ3*01	AGCTCATATGCTGGCAGCAACAATGCCGTGGTC	SSYAGSNNAVV	33
AW3-SE-151_B3	62	IGHV3-30*03	IGHJ4*02	GCGAGAGAATCAGGATATACCCCGAACTGGTCCCCTGGCCAC	ARESGYTPNWSPGH	42		IGLV1-47*01	IGLJ2*01,IGLJ3*01	GCAGCATGGGATGACAGCCTGAGTGGTGTGGTA	AAWDDSLSGVV	33
AW3-SE-151_H9	63	IGHV3-30-3*01	IGHJ4*02,IGHJ5*02	GCGAGAGACAGGGAAGAATATAGTAGCAGGTGGTTCATCTACCAA	ARDREEYSSRWFIYQ	45		IGLV6-57*01	IGLJ3*02	CAGTCTTATGATAGTAAATATTGGGTG	QSYDSKYWV	27
AW2-SE-151_F8	64	IGHV3-30*18,IGHV3-30-5*01	IGHJ3*01	GCGAAAGATACTGGGGGCTACTTTCTCATTGGAGCTTTGGATGCC	AKDTGGYFLIGALDA	45		IGKV3-15*01	IGKJ1*01	CAGCAGCATAAGAACTGGCCTCGGACG	QQHKNWPRT	27
AW3-SE-151_D7	65	IGHV3-33*01	IGHJ3*02	GCGAGAGGGGGAGCGATCGTGATTGCCCTTGATGCTTTTGATATC	ARGGAIVIALDAFDI	45		IGKV1-33*01,IGKV1D-33*01	IGKJ1*01	CAACAATATGATGATCTCCCTCGAACG	QQYDDLPRT	27
AW2-SE-151_B10	66	IGHV3-9*01	IGHJ5*02	GCAAGAAATTTTCGAATCAGCAGTGGCTGGTATGGATTCGACCCC	ARNFRISSGWYGFDP	45		IGLV2-14*01	IGLJ2*01,IGLJ3*01,IGLJ3*02	AGCTCCTATACAAGCACCAGCGCTCTCGCAGTT	SSYTSTSALAV	33
AW2-SE-151_H10	67	IGHV3-9*01	IGHJ6*02	ACTAAAGGCCCTGTCGGCTACTTCTACTCCTCCGTCATGGACGTC	TKGPVGYFYSSVMDV	45		IGLV1-51*01	IGLJ7*01	GGAACATGGGATACCAGTCTGAGTGCTCAAGTG	GTWDTSLSAQV	33
AW3-SE-151_D8	68	IGHV2-70*01	IGHJ4*02	GCACGGATGCTCTACGGTGACTACGTTCGGGGGTCCTTAGACTAC	ARMLYGDYVRGSLDY	45		IGLV3-21*03	IGLJ3*02	CACGTGTGGGATAGTAGTATTGATCTCGGGGTG	HVWDSSIDLGV	33
AW3-SE-151_G10	69	IGHV4-61*01	IGHJ6*02	GCGAGAGATTGTCGAGGTGACCATATAATGGGATCTATGGACGTC	ARDCRGDHIMGSMDV	45		IGLV3-21*01	IGLJ3*02	CAGGTGTGGGATAGTGGCACTGATCGTCGGGTG	QVWDSGTDRRV	33
AW3-SE-151_H1	70	IGHV4-30-2*01	IGHJ4*02	GTCTCATATTACTATGGTTCAGGGAGTTCATCTCACTTTGACTCC	VSYYYGSGSSSHFDS	45		IGLV2-8*01	IGLJ2*01,IGLJ3*01	ATCTCATATGCAGGCAGCTACAATTTCATGGTC	ISYAGSYNFMV	33
AW2-SE-151_A7	71	IGHV3-33*01	IGHJ4*02	GCGAGAGGTTTACTGGGCGCTACCACGTCCCACTACTTTGACTCC	ARGLLGATTSHYFDS	45		IGLV3-21*03	IGLJ1*01	CAGGTGTGGGATACTAATAGTGATCATTTAGGAATC	QVWDTNSDHLGI	36
AW2-SE-151_C2	72	IGHV2-5*01,IGHV2-5*04	IGHJ4*02	GCACGCTGTCTCTACGGTGACTACGTCCAAGTCCCCTTTGACTAC	ARCLYGDYVQVPFDY	45		IGLV3-21*03	IGLJ2*01,IGLJ3*01,IGLJ3*02	CAAGTGTGGGATGGTGGTAGTGCTCATCCGGTCGTT	QVWDGGSAHPVV	36
AW2-SE-151_H4	73	IGHV1-69*01,IGHV1-69D*01	IGHJ6*02	GCGAGAGGGGTGGGAGCTACTCCTTACAACTTCTACGGTCTGGACGTC	ARGVGATPYNFYGLDV	48		IGLV7-46*01	IGLJ3*02	TCGCTCTCCAATGATGGACTTTGGGTG	SLSNDGLWV	27
AW3-SE-151_G7	74	IGHV5-51*01	IGHJ5*02	GCGAAAATGCCCGGATATAGTGGCTACTCCTACGGGTGGTTCGACCGC	AKMPGYSGYSYGWFDR	48		IGKV3-20*01	IGKJ2*01	CAGCAGTATGGTACCTCATCGTACACT	QQYGTSSYT	27
AW2-SE-151_E2	75	IGHV3-33*01,IGHV3-33*06	IGHJ4*02	GCGACAGATCGAGAGGGACCGTATTATTATGGATCGGGCCCTGACTAC	ATDREGPYYYGSGPDY	48		IGLV1-47*01	IGLJ3*02	GCATCATGGGATGACAGTCTGAGTGGTGTTTGGGTG	ASWDDSLSGVWV	36
AW3-SE-151_G1	76	IGHV3-9*01	IGHJ4*02	GCAAGAACCTCCGAGGGGGAGATATTCCGTAGGGTAGGTTTTGACTGC	ARTSEGEIFRRVGFDC	48		IGLV2-8*01	IGLJ1*01	AGCTCATATGCAGGCAGCAACAATTTCCGTTATGTC	SSYAGSNNFRYV	36
AW3-SE-151_F9	77	IGHV3-43*01	IGHJ6*02	GCAAAATCCTGGAGGGTTCAGGGATATAATCTTTATTACGGTATGGACGTC	AKSWRVQGYNLYYGMDV	51		IGKV1-39*01,IGKV1D-39*01	IGKJ5*01	CAACAGAGTTATACTATTCCCCTCACC	QQSYTIPLT	27
AW3-SE-151_C9	78	IGHV3-23*01,IGHV3-23D*01	IGHJ6*02	GTGAAACTCAACTACGGTGACTACCCCTTCCAGTACTACGGTATGGACGTC	VKLNYGDYPFQYYGMDV	51		IGKV1-6*01	IGKJ2*01	CTACAAGATTACACTTACCCCTACACT	LQDYTYPYT	27
AW2-SE-151_G3	79	IGHV4-39*01	IGHJ5*02	GCGACACCAGTTGTTCTGGATTACTATGATTCCGGTGCTGCTTCCGACCAC	ATPVVLDYYDSGAASDH	51		IGKV3-11*01	IGKJ4*01	CACCAGCGTAGCAACTGGCCTCTCACT	HQRSNWPLT	27
AW2-SE-151_A10	80	IGHV3-23*04	IGHJ6*02	GCGAAGGGCTCAAGAGATGGCTACATCGCCTACTCCTACGCTCTGGACGTC	AKGSRDGYIAYSYALDV	51		IGKV3-15*01	IGKJ4*01	CAGCAGTATTATAACTGGCCTCCGCTCACT	QQYYNWPPLT	30
AW2-SE-151_D7	81	IGHV3-15*01,IGHV3-15*02	IGHJ5*02	ACCACAGATCACATTGTAGTGGTGGTGGCTGCAGCTTACTACTTCGACCCC	TTDHIVVVVAAAYYFDP	51		IGLV2-23*01,IGLV2-23*02,IGLV2-23*03	IGLJ3*02	TGGTCATTTGGAATTAGTAGTATTCGGGTG	WSFGISSIRV	30
AW3-SE-151_F7	82	IGHV3-9*03	IGHJ4*02	GTAAAAGGCGACCACTTTGATCTTAGTGGTTATTACTCCCCCTTTGACTAC	VKGDHFDLSGYYSPFDY	51		IGKV3-20*01	IGKJ2*01	CAGCAGTTTGGTATCTCACCTATGTACACT	QQFGISPMYT	30
AW3-SE-151_C8	83	IGHV4-61*01	IGHJ4*02	GCGAGATGGCCCCCTTCCACAGAGATGGCTACAATTGGTGGCTGGCTTAACAAC	ARWPPSTEMATIGGWLNN	54		IGKV4-1*01	IGKJ3*01	CAGCAATATTACAGTACTCCATTCACT	QQYYSTPFT	27
AW3-SE-151_F3	84	IGHV3-23*04	IGHJ4*02	GCGAAAGATCGGACCTATTTCTATGATAGTAGTGGTTATTATTTTTTTGACTGT	AKDRTYFYDSSGYYFFDC	54		IGKV1-5*01	IGKJ1*01	CAAGAGTATAACACTTATTTCCCAACG	QEYNTYFPT	27
AW2-SE-151_F4	85	IGHV4-31*03	IGHJ3*02	GCGAGAGTCGTGGACTACTATGAAAGTAGTGTCGATTCGTGGGCTTTTGATATC	ARVVDYYESSVDSWAFDI	54		IGLV3-9*01	IGLJ2*01,IGLJ3*01	CAGGTGTGGGACAGCAGCACTGTGGTT	QVWDSSTVV	27
AW2-SE-151_G1	86	IGHV2-70*13	IGHJ6*02	GCACGGATAGAATTGTGTCTCGATGGAGGTGGTAAGTGCTACGGAGTGGACGTC	ARIELCLDGGGKCYGVDV	54		IGKV2-28*01,IGKV2D-28*01	IGKJ4*01	ATGCAAGCTCTGCAAACTCCCCTAACT	MQALQTPLT	27
AW2-SE-151_H8	87	IGHV3-23*01,IGHV3-23D*01	IGHJ6*02	GCGAAAGCCTGTGGTGGTGATTGCTCTCCGCCCGTCTATTACGGTTTGGACGTC	AKACGGDCSPPVYYGLDV	54		IGKV3-20*01	IGKJ1*01	CAGCAGTATGGTAGCTCACCTCGGACG	QQYGSSPRT	27
AW3-SE-151_E4	88	IGHV3-21*01	IGHJ1*01	GTCAGAGAGGCCCATAGGAGATTCGAGGGACCTGGGGCCGGATATTTTCAGGAC	VREAHRRFEGPGAGYFQD	54		IGKV3-20*01	IGKJ1*01	CAGCAGTATGGTAGCTCACCGGGGACG	QQYGSSPGT	27
AW3-SE-151_A9	89	IGHV3-21*01	IGHJ1*01	GCGAGAGATGCCTATAGTAGATTCGAGCGACCTGGGGCCGAGTACTTCCCGCAC	ARDAYSRFERPGAEYFPH	54		IGKV3-20*01	IGKJ1*01	CAGCAGTATGGTAGCTCACCGGGGACG	QQYGSSPGT	27
AW2-SE-151_D6	90	IGHV3-7*01	IGHJ4*02	GCGAGAGTTTGGGAAGCGATTTACCAGGACAGAAGTGCTTATGACTTTGACTAC	ARVWEAIYQDRSAYDFDY	54		IGKV1-13*02,IGKV1D-13*02	IGKJ4*01	CAACAATTCAAAAGTTACCCTCAGGGACCCACT	QQFKSYPQGPT	33
AW2-SE-151_E9	91	IGHV3-53*01	IGHJ6*02	GCGAGAGATCGCCGCCACGGTGACTACTTATTTTACTACTATGGTATGGACGTC	ARDRRHGDYLFYYYGMDV	54		IGLV1-40*01,IGLV1-40*02	IGLJ3*02	CAGTCCTATGACAGAAGACTGCGTGCTTCGGTG	QSYDRRLRASV	33
AW2-SE-151_B2	92	IGHV4-34*01	IGHJ6*02	GCGGGAGGTGTTTTTAAGACGATGTTGGTGACTCCTCCCTCTTGGGGTATGGACGTC	AGGVFKTMLVTPPSWGMDV	57		IGLV5-45*01,IGLV5-45*03	IGLJ2*01,IGLJ3*01	ATGATTTGGCATAGCAGTGCCTGGGTA	MIWHSSAWV	27
AW3-SE-151_H10	93	IGHV3-9*03	IGHJ4*02	GCAAAAGGCTCAATGCTTTACGATATTTTGACTGGCTTGGCGACTCCTTTTGACTCC	AKGSMLYDILTGLATPFDS	57		IGKV4-1*01	IGKJ2*01	CAGCAGTATTATAGTTCTCCCCACACT	QQYYSSPHT	27
AW3-SE-151_G8	94	IGHV3-9*01	IGHJ4*02,IGHJ5*02	ACAAAGGGCAAGGAGCTTTACGATATTTTGATCGGTTATCATACTGCTTTTGATTGC	TKGKELYDILIGYHTAFDC	57		IGKV4-1*01	IGKJ3*01	CAGCAATATTATAGTCTTCCATTCACT	QQYYSLPFT	27
AW2-SE-151_A6	95	IGHV3-43*01	IGHJ6*02	GCAAAGCCCCGTAGATCAACGTTAAGGAGTCCGTCCATCTACGACGCCATGGACGTC	AKPRRSTLRSPSIYDAMDV	57		IGKV3-15*01	IGKJ4*01	CAGCAGTATCATAATTGGCCTCCGCTCACT	QQYHNWPPLT	30
AW2-SE-151_D10	96	IGHV4-34*01	IGHJ5*02	GTGAGAGGAAGACTTGATTTTTGGAGTGGTTATTATAGCCAAAATTGGTTCGACCCC	VRGRLDFWSGYYSQNWFDP	57		IGLV2-11*01	IGLJ3*02	TGCTCATATGTAGGCGGCAAGTTTGTGGCG	CSYVGGKFVA	30
AW2-SE-151_D1	97	IGHV2-5*02	IGHJ4*02,IGHJ4*03	GCGCACAGACGTGAATATACTGGCCAAGTCTATACTGTAACTGGAGTCTTTGACTAC	AHRREYTGQVYTVTGVFDY	57		IGLV3-21*01	IGLJ2*01,IGLJ3*01	CAGGTGTGGGATAATAGTGGTGACTTCGTGGTA	QVWDNSGDFVV	33
AW2-SE-151_G6	98	IGHV3-30*18,IGHV3-30-5*01	IGHJ6*02	GCGAAAGCGGTGGAATATTGTAGTGGTGATTGCTATTCATTCGGGTTCGACTACTACTACGGAATGGACGTC	AKAVEYCSGDCYSFGFDYYYGMDV	72		IGLV8-61*01	IGLJ3*02	GTTCTGTATATCGGTAGTGGCGTTTCACTG	VLYIGSGVSL	30
AW3-SE-151_G3	99	IGHV3-9*03	IGHJ6*02	GCAAGAGATTTCAGTTGTAGTAGTACCAACTGTTATACCGGTGGGAGTTACTACTACTACGGTATGGGCGTC	ARDFSCSSTNCYTGGSYYYYGMGV	72		IGKV3-20*01	IGKJ1*01	CAGCAGTATGGTAGCTCACCCCCGTGGACG	QQYGSSPPWT	30

## Sheet: VH
Sample	Clone ID	Heavy chain						Light chain
		V gene	J gene	CDR3 nucleotide	CDR3 amino acid	CDR3 length		V gene	J gene	CDR3 nucleotide	CDR3 amino acid	CDR3 length
VH-PE-76_A3	1	IGHV4-39*07	IGHJ6*03	GCGAGAGACCGACTACCTAGCTACATGGACGTC	ARDRLPSYMDV	33		IGLV3-1*01	IGLJ3*02	CAGGCGTGGGACAGCAGCACTGCAGATTGGGTG	QAWDSSTADWV	33
VH-PE-76_C6	2	IGHV3-11*05	IGHJ4*02	GCGAGAGGCCGAGGGCGGGACAGAGAGAGCTAC	ARGRGRDRESY	33		IGLV2-14*01	IGLJ3*02	AGCTCATATACAAGCAGCAGCACTCCCTGGGTG	SSYTSSSTPWV	33
VH-PE-76_B8	3	IGHV3-30*02,IGHV3-30-5*02	IGHJ3*02	GCGAAAGCCATCTACGGTGACTACGATGCTTTTGATATC	AKAIYGDYDAFDI	39		IGKV2-28*01,IGKV2D-28*01	IGKJ4*01	ATGCAAGCTCTACAAACTCCTCTCACT	MQALQTPLT	27
VH-PE-76_C9	4	IGHV3-73*02	IGHJ2*01	ACTAGACGTACGGGAGCCAGGAACTGGTACTTCGATCTC	TRRTGARNWYFDL	39		IGKV2-28*01,IGKV2D-28*01	IGKJ4*01	ATGCAAGCTCTACAAACTCCCCTCACT	MQALQTPLT	27
VH-PE-76_A2	5	IGHV4-61*01	IGHJ4*02	GCGAGAGTTAAGTCGAATATCCAGGTCGTGGCGTTTGACTAC	ARVKSNIQVVAFDY	42		IGLV3-1*01	IGLJ2*01,IGLJ3*01	CAGGCGTGGGACAGCAGCACTGTGGTA	QAWDSSTVV	27
VH-PE-76_C5	6	IGHV1-3*01	IGHJ5*02	GCGATCGCGGTGACTGGTTATTTTAACAACTGGTTCGACCCC	AIAVTGYFNNWFDP	42		IGKV2-40*01,IGKV2D-40*01	IGKJ2*04	ATGCAACGTATAGAGTTTCCTTGCAGT	MQRIEFPCS	27
VH-PE-76_C12	7	IGHV3-74*01	IGHJ4*02	GCAAGTCTGGTGCCGATCGATAGTAGTGGCCCGTACCGTGACTAC	ASLVPIDSSGPYRDY	45		IGLV3-21*03	IGLJ2*01,IGLJ3*01	CAGGTGTGGGATAGTAGTAGTGATCATCATGTA	QVWDSSSDHHV	33
VH-PE-76_C4	8	IGHV3-11*05	IGHJ4*02	GCGAGAGATCTATTGATAGCAGTGGCTGGACCTTCATTTGACTAC	ARDLLIAVAGPSFDY	45		IGLV2-14*01	IGLJ3*02	AGCTCATATACAAGCAGCAGCACTCTCGGGGTG	SSYTSSSTLGV	33
VH-PE-76_B5	9	IGHV4-34*01	IGHJ4*02	GCGAGGCTCTTTCCGGCTGATTACTATGATAGTAGTGGTTACTTTGACTAC	ARLFPADYYDSSGYFDY	51		IGKV3-20*01	IGKJ4*01	CAGCAGTATGGTAGCTCACCTCCAACT	QQYGSSPPT	27
VH-PE-76_C3	10	IGHV4-59*01	IGHJ5*02	GCGAGAGATCTGGGACGCTACGGTGACTACGAGGGTGGGTGGTTCGACCCC	ARDLGRYGDYEGGWFDP	51		IGKV1D-8*01	IGKJ4*01	CAACAGTATTATAGTTTCCCTCCCACT	QQYYSFPPT	27
VH-PE-76_B1	11	IGHV3-11*05	IGHJ4*02	GCGAGAGCTCGTACGATTTTTGGAGTGGCCACACCCTTCGACCTCTTTGACTAC	ARARTIFGVATPFDLFDY	54		IGKV1-27*01	IGKJ1*01	CAAAAGTATAACAGTGCCCCTCCGGGGACG	QKYNSAPPGT	30
VH-PE-76_B4	12	IGHV4-39*01	IGHJ4*02	GCGAGACGGCGAACGTATTACTATGATAGTAGTGCCGTAACCGACATTGACTAC	ARRRTYYYDSSAVTDIDY	54		IGKV1-33*01,IGKV1D-33*01	IGKJ2*04	CAACAGTATGATAATCTCCCTATGTGCAGT	QQYDNLPMCS	30
VH-PE-76_B12	13	IGHV3-23*01,IGHV3-23D*01	IGHJ4*02	GCGAAAGGCGTCGCCGATTACTATGATAGTAGTGGTTATCATTACTACTTTGACTAC	AKGVADYYDSSGYHYYFDY	57		IGKV1-13*02,IGKV1D-13*02	IGKJ2*04	CAACAGTTTAATAGTTATTTCATGTGCAGT	QQFNSYFMCS	30
VH-PE-76_C10	14	IGHV3-73*02	IGHJ6*03	ACTAGACGGGGTGAAGATACAGCTATGGTTGGTGACTACCACTACTACATGGACGTC	TRRGEDTAMVGDYHYYMDV	57		IGLV3-16*01	IGLJ1*01	CTATCAGTAGACAGCAGAGGTACTTATGTC	LSVDSRGTYV	30
VH-PE-76_A9	15	IGHV4-34*01	IGHJ6*02	GCGAGAGGCATACGATATTGTAGTGGTGGTAGCTGCAACTATTATTACTACGCTATGGACGTC	ARGIRYCSGGSCNYYYYAMDV	63		IGKV1-39*01,IGKV1D-39*01	IGKJ1*01	CAACAGAGTTACAGTACCCCTCGGACG	QQSYSTPRT	27
VH-PE-76_C11	16	IGHV1-18*01	IGHJ6*02	GCGAGAGTCCCTCGCTATTGTTATAATGGTGTATGCGTCCACCAGTACTACGGTATGGACGTC	ARVPRYCYNGVCVHQYYGMDV	63		IGKV1-39*01,IGKV1D-39*01	IGKJ5*01	CAACAGAGTTACAGTACCCCGATCACC	QQSYSTPIT	27
VH-PE-76_A10	17	IGHV4-34*01	IGHJ6*02	GCGAGATCCCGCCCGCGGTGTAGTGGTGGTAGCTGCTACTCCTATCGCTACTACTACTACGGTATGGACGTC	ARSRPRCSGGSCYSYRYYYYGMDV	72		IGKV1-39*01,IGKV1D-39*01	IGKJ1*01	CAACAGAGTTACAGTACCTCATGGACG	QQSYSTSWT	27
VH-PE-76_A11	18	IGHV3-53*01	IGHJ6*02	GCGAGCGACTACGCGGACTACTACTACGGTATGGACGTC	ASDYADYYYGMDV	39		IGLV2-14*01	IGLJ3*02	AGCTCATATACAAGCAGCAGCACTTGGGTG	SSYTSSSTWV	30
VH-PE-76_A12	19	IGHV3-11*05	IGHJ4*02	GCGAGAGCCCCCCCCGTAGGGGAGCTACTCCCCTTTGACTAC	ARAPPVGELLPFDY	42		IGKV3-11*01	IGKJ4*01	CAGCAGCGTAGCAACTGGCCTCCGTCCTCTACT	QQRSNWPPSST	33
VH-PE-76_A1	20	IGHV3-7*03	IGHJ4*02	GTGAGAGACGCTGATTGGAGTTCTGACTAC	VRDADWSSDY	30		IGLV2-8*01	IGLJ3*02	TCCTCATATGGAGGCACCAGCACAAAATGGGTG	SSYGGTSTKWV	33
VH-PE-76_A4	21	IGHV4-59*01	IGHJ3*02	GCGAGAGTCAGACCCTATTACGATTTTTTCGATGCTTTTGATATC	ARVRPYYDFFDAFDI	45		IGKV1-39*01,IGKV1D-39*01	IGKJ5*01	CAACAGAGTTACAGTACCCCTCCGACC	QQSYSTPPT	27
VH-PE-76_A5	22	IGHV4-34*01	IGHJ4*02	GCGAGAGTAGCTATGTCGGTATGGTGGCTATCAGGCGTCGGGTACTACTTTGACTAC	ARVAMSVWWLSGVGYYFDY	57		IGKV4-1*01	IGKJ1*01	CAGCAATATTATAGTACTCCTCCGACG	QQYYSTPPT	27
VH-PE-76_A6	23	IGHV3-30*18,IGHV3-30-5*01	IGHJ4*02	GCGAAAAGTTACTATGATAGTAGTGGTTATTATAATGCGGCTGACTAC	AKSYYDSSGYYNAADY	48		IGLV2-23*01,IGLV2-23*03	IGLJ3*02	TGCTCATATGCAGGTAGTAGCACCCCTAATTGGGTG	CSYAGSSTPNWV	36
VH-PE-76_A7	24	IGHV3-21*01	IGHJ4*02	ACGAGAGATCCTAAAATGTCTTTTGGCAGGGGCTGGCCGTCGAATGACTTC	TRDPKMSFGRGWPSNDF	51		IGLV3-10*01	IGLJ2*01,IGLJ3*01,IGLJ3*02	TACTCAACAGACAGCAGTGGTAATCATAAAGTT	YSTDSSGNHKV	33
VH-PE-76_A8	25	IGHV4-39*07	IGHJ2*01,IGHJ5*01,IGHJ5*02	GCGCGAGGGCCCCCTCGGGGACCTCTCTACGGTGGTGACCATTACGGGGAAACTGATCATTTCGGAGATACCACCAACTGGTAC	ARGPPRGPLYGGDHYGETDHFGDTTNWY	84		IGLV3-25*03	IGLJ3*02	CAATCATCAGACAGCACTTCTACCATTTGGGTG	QSSDSTSTIWV	33
VH-PE-76_B10	26	IGHV3-30*02,IGHV3-30-5*02	IGHJ6*03	ACGGTGGCTACTATCTACCCCTACTACATGGACGTC	TVATIYPYYMDV	36		IGLV2-11*01	IGLJ3*02	TCCTCATATGCAGGCAACTTTCCCGTGGTG	SSYAGNFPVV	30
VH-PE-76_B11	27	IGHV3-21*01	IGHJ6*02	GCGAGGCTCGGATATTGTAGTAGTACCAGCTGCGCGAGCTACTACTACGGTATGGACGTC	ARLGYCSSTSCASYYYGMDV	60		IGKV2-40*01,IGKV2D-40*01	IGKJ2*03,IGKJ2*04	ATGCAACGTATAGAGTTTCCCGTCAGT	MQRIEFPVS	27
VH-PE-76_B2	28	IGHV5-51*01	IGHJ4*02	GCGAGAGTCGGAAACGATTTTTGGAGTGGTTATTATTCGTACTACTTTGACTAC	ARVGNDFWSGYYSYYFDY	54		IGLV2-14*01	IGLJ2*01,IGLJ3*01	AGCTCATATACAAGCAGCAGCACTCTCGTGGTA	SSYTSSSTLVV	33
VH-PE-76_B3	29	IGHV4-31*03	IGHJ6*02	GCGAGAGACCAAAACGGTGACTACTACTACTACGGTATGGACGTC	ARDQNGDYYYYGMDV	45		IGKV3-15*01	IGKJ4*01	CAGCAGTATAATAACTGGCCCTCT	QQYNNWPS	24
VH-PE-76_B6	30	IGHV4-59*08	IGHJ6*03	GCGAGACATGGGTGGGACTATAGCAGTCAGGACTACTACTACTACATGGACGTC	ARHGWDYSSQDYYYYMDV	54		IGKV3D-20*01	IGKJ4*01	CAGCAGTATGGTAGCTCCCCGCTCACT	QQYGSSPLT	27
VH-PE-76_B7	31	IGHV4-34*01	IGHJ4*02	GCGAGAAGACGTGGATACAGCCAATTTTTTGACTAC	ARRRGYSQFFDY	36		IGKV4-1*01	IGKJ1*01	CAGCAATATTATAGTACTGGAACG	QQYYSTGT	24
VH-PE-76_B9	32	IGHV3-30-3*01	IGHJ6*03	GCGAGAGGGAAAAGGGTGGGAGCTACACGGGGCTACTACATGGACGTC	ARGKRVGATRGYYMDV	48		IGKV3-15*01	IGKJ3*01	CAGCAGTATAATAACTGGCCTCCATTCACT	QQYNNWPPFT	30
VH-PE-76_C1	33	IGHV3-15*01	IGHJ6*02	ACCACCACCGTGGATACAGCTATGGTTACGGGATATTACTACTACTACTACGGTATGGACGTC	TTTVDTAMVTGYYYYYYGMDV	63		IGLV3-25*02	IGLJ2*01,IGLJ3*01	CAATCAGCAGACAGCAGTGGTACTTATGTGGTA	QSADSSGTYVV	33
VH-PE-76_C2	34	IGHV3-48*02	IGHJ4*02	GCGAGGGGCCAGGGAGTTCTAGGCGGTTTTGACTAC	ARGQGVLGGFDY	36		IGLV3-21*03	IGLJ2*01,IGLJ3*01	CAGGTGTGGGATAGTAGTAGTGATCATCCTTGTGTGGTA	QVWDSSSDHPCVV	39
VH-PE-76_C7	35	IGHV3-7*03	IGHJ4*02	GCCGGGGAGTTACTAGAGGGCGCGGACTAC	AGELLEGADY	30		IGKV2-30*01	IGKJ4*01	ATGCAAGGTACACACTGGCCTCTCACT	MQGTHWPLT	27
VH-PE-76_C8	36	IGHV1-69-2*01	IGHJ5*02	GCAACAGGAACTGGAACTACGTGGTTCGACCCC	ATGTGTTWFDP	33		IGLV6-57*01,IGLV6-57*02	IGLJ3*02	CAGTCTTATGATAGCAGCAATCAAGGGGTG	QSYDSSNQGV	30

## Sheet: AW1
Sample	Clone ID	Heavy chain						Light chain
		V gene	J gene	CDR3 nucleotide	CDR3 amino acid	CDR3 length		V gene	J gene	CDR3 nucleotide	CDR3 amino acid	CDR3 length
AW1-PE-101_A3_S41	1	IGHV3-15*07	IGHJ4*02,IGHJ5*02	-	-	0		IGLV7-46*01	IGLJ2*01,IGLJ3*01,IGLJ3*02	-	-	0
AW1-PE-101_H9_S131	1	IGHV3-15*07	IGHJ4*02,IGHJ5*02	-	-	0		IGLV7-46*01	IGLJ2*01,IGLJ3*01,IGLJ3*02	-	-	0
AW1-PE-101_C6_S68	2	IGHV3-11*01	IGHJ4*02	GCGAGGGCTGCATATTGTGGCTATGACTGCTACTTCTACTTTGACTCT	ARAAYCGYDCYFYFDS	48		IGKV4-1*01	IGKJ2*01,IGKJ2*02,IGKJ2*03	CAGCAATATTTTAGTACTCCTGTTAAT	QQYFSTPVN	27
AW1-PE-101_E7_S93	2	IGHV3-11*01	IGHJ4*02	GCGAGGGCTGCATATTGTGGCTATGACTGCTACTTCTACTTTGACTCT	ARAAYCGYDCYFYFDS	48		IGKV4-1*01	IGKJ2*01,IGKJ2*02,IGKJ2*03	CAGCAATATTTTAGTACTCCTGTTAAT	QQYFSTPVN	27
AW1-PE-101_C10_S72	3	IGHV4-39*01	IGHJ5*01	GCGAGGGTGGTTGGCATGACTACAGCAACTGCGGATAGAAAAATAGACTCC	ARVVGMTTATADRKIDS	51		IGKV1D-12*01	IGKJ5*01	CAACAGACTCGCAGGTTCCCTTTCACC	QQTRRFPFT	27
AW1-PE-101_D3_S77	3	IGHV4-39*01	IGHJ5*02	GCGAGGGTGGTTGGCATGACTACAGCAGCGGCGGATAGAAAAGTGGACCCC	ARVVGMTTAAADRKVDP	51		IGKV1D-12*01	IGKJ5*01	CAACAGACTCGCAGATTCCCTTTCACC	QQTRRFPFT	27
AW1-PE-101_E6_S92	4	IGHV4-4*07	IGHJ5*02	GCGAGAGATACCCATTACGACTTTTGGGGCGGTTTTTTGAACTGCTTCGACCCC	ARDTHYDFWGGFLNCFDP	54		IGKV1-9*01	IGKJ4*01	CAACAGCTTACTAGTTATGTCTTCGCT	QQLTSYVFA	27
AW1-PE-101_E8_S94	4	IGHV4-4*07	IGHJ5*02	GCGAGAGATACCCATTACGACTTTTGGGGCGGTTATTTGAACTGCTTCGACCCC	ARDTHYDFWGGYLNCFDP	54		IGKV1-9*01	IGKJ4*01	CAACAACTTACTAGTTATGTCTTCGCT	QQLTSYVFA	27
AW1-PE-101_F3_S101	5	IGHV4-39*01	IGHJ3*01,IGHJ3*02	-	-	0		IGKV3-11*01,IGKV3D-11*02	IGKJ1*01	CAACAGCGTTACAACTGGTGGTCG	QQRYNWWS	24
AW1-PE-101_A5_S43	6	IGHV3-15*07	IGHJ4*02,IGHJ5*02	-	-	0		IGLV7-46*01	IGLJ2*01,IGLJ3*01	TCGCTTTCCTTCGATGATGCTCTAGTA	SLSFDDALV	27
AW1-PE-101_F11_S109	7	IGHV3-15*07	IGHJ3*01,IGHJ3*02	ACCACAGGCCCTTTTGATCTC	TTGPFDL	21		IGKV2-30*01	IGKJ2*01	ATGCAAGGTACACACTGGTACACT	MQGTHWYT	24
AW1-PE-101_F8_S106	8	IGHV3-7*01	IGHJ4*02	GTAGGCACTGGCTGGTATGCCAAC	VGTGWYAN	24		IGLV7-46*01	IGLJ3*02	TTACTCTACTCCAGCGATATGGGGGTG	LLYSSDMGV	27
AW1-PE-101_D7_S81	9	IGHV3-23*01,IGHV3-23D*01	IGHJ4*02	GCGTCCCCAGTGGAACTTCCTGATTAC	ASPVELPDY	27		IGLV5-45*02	IGLJ3*02	GTGATTTGGCACATTAGCGCTTGGGTG	VIWHISAWV	27
AW1-PE-101_C2_S64	10	IGHV3-23*01,IGHV3-23D*01	IGHJ4*02,IGHJ5*02	GCCTATGACCTGGGCCCAGCTGGGGAG	AYDLGPAGE	27		IGKV3-15*01	IGKJ2*01	CAGCAGTATAATAACTGGCCCCCGTACACT	QQYNNWPPYT	30
AW1-PE-101_E1_S87	11	IGHV5-51*01	IGHJ4*02,IGHJ5*02	GCGAGAGTGACTTACAGTTATGCTGATTAT	ARVTYSYADY	30		IGKV3-20*01	IGKJ5*01	CAGCAATATGCTGCCTCACCCACC	QQYAASPT	24
AW1-PE-101_G1_S111	12	IGHV4-59*01	IGHJ4*02	GCGAGAGGACGTGAGGGTTACTACTTTGACCGC	ARGREGYYFDR	33		IGKV4-1*01	IGKJ2*01	CAGCAATACTATAGTACTCCATACACT	QQYYSTPYT	27
AW1-PE-101_F1_S99	13	IGHV3-30*03,IGHV3-30*18,IGHV3-30-5*01	IGHJ4*02	GTCAATGGTGGGATGGCTAGAAGCTTTGACTAC	VNGGMARSFDY	33		IGLV10-54*01	IGLJ3*02	GCAGCATGGGACAGCAGTCTCAGGGCTGTAGTG	AAWDSSLRAVV	33
AW1-PE-101_D11_S85	14	IGHV4-39*01	IGHJ4*02	GCGAGCCGCCCTTCTGTCTATTTTCACTTTGACTAC	ASRPSVYFHFDY	36		IGLV2-14*01	IGLJ1*01	TACTCATACTCCTTTACAAGTAGCAGTGCTCTCTATGTC	YSYSFTSSSALYV	39
AW1-PE-101_H10_S132	15	IGHV1-69*09	IGHJ4*02	GCGAGAGCTCGACCGTGCGGTGGTGACTGCTACTACTTTGACTAT	ARARPCGGDCYYFDY	45		IGLV3-21*02	IGLJ2*01,IGLJ3*01	CAGGTGTGGGATGGTGGTAGTGATCACTCTGTGCTA	QVWDGGSDHSVL	36
AW1-PE-101_G2_S112	16	IGHV3-11*01	IGHJ4*02	GCGAGAGAGATAGAGTCGACAGCAGCTGGTTTCTACTACTTTGACTCC	AREIESTAAGFYYFDS	48		IGLV3-10*01	IGLJ3*02	TACTCTACAGACAGGGTT	YSTDRV	18
AW1-PE-101_B2_S52	17	IGHV3-21*01	IGHJ4*02,IGHJ5*02	GTGCGAGCTCGATACTATGGTTCGGGAACTTATTATAATTGGTTCGATTCT	VRARYYGSGTYYNWFDS	51		IGKV3-15*01	IGKJ1*01	CAGCAATATAATGATGGGTGGACG	QQYNDGWT	24
AW1-PE-101_C1_S63	18	IGHV3-48*01	IGHJ3*02	GCGAGAGATCAACTCCCGGATACAGCTATGGTTACTGATGCTTTTGATATC	ARDQLPDTAMVTDAFDI	51		IGLV3-25*02	IGLJ3*02	CAGTCAGGAGACACCAGTGGTACTTATGTGAGGGTG	QSGDTSGTYVRV	36
AW1-PE-101_H7_S129	19	IGHV3-21*01	IGHJ4*02	GCCAGAGTCGGGGCCAGGGGCGGTTATTTAGTCTGGTTCGGGGAGTTCGACTAC	ARVGARGGYLVWFGEFDY	54		IGLV1-44*01	IGLJ3*02	GTATCATGGGATGACGACTTCAATGGTTGGGTG	VSWDDDFNGWV	33
AW1-PE-101_F2_S100	20	IGHV5-51*03	IGHJ3*01,IGHJ3*02	GCGAGAGGACGCGACTTATATTGTAGTGTTGCTGACTGCTCTGCTTTTGATCTC	ARGRDLYCSVADCSAFDL	54		IGLV3-19*01	IGLJ3*02	AACTCCCGGACCAGCGCTGATAACCTCGTCGGGGTT	NSRTSADNLVGV	36
AW1-PE-101_H5_S127	21	IGHV1-18*01	IGHJ4*02	GCGAGAAATCCTTGGGACTACTATGATGGCAGTACTTATTTGGGATACTTTGACTTT	ARNPWDYYDGSTYLGYFDF	57		IGKV3-15*01	IGKJ4*01	CAACAATATGATGACTGGCCGCTCACT	QQYDDWPLT	27
AW1-PE-101_C9_S71	22	IGHV1-46*03	IGHJ4*03	GCTTGCACACACTGTACTGATGGTGACTGTTTGCACAAGAAAGGCCCCCTTGACCAC	ACTHCTDGDCLHKKGPLDH	57		IGLV3-25*02	IGLJ3*02	CAGTCAGGAGACACCAGTGGTACTTATGTGAGGGTG	QSGDTSGTYVRV	36
AW1-PE-101_B6_S56	23	IGHV4-4*07	IGHJ6*02	GCGAGACAAATACGGTACACCTCCCGATCAAATGACTACTACTACTACGGTATGGACGTC	ARQIRYTSRSNDYYYYGMDV	60		IGLV2-11*01	IGLJ1*01	TGCTCATATGCAGGCAGCTACACTTTGGTC	CSYAGSYTLV	30
AW1-PE-101_A8_S46	24	IGHV4-61*01	IGHJ6*03	GCGAGAGGGCACCTCGCCGATAAGGGATTTAAGTCCTACTACTTCTCCTACCACATGGACGTC	ARGHLADKGFKSYYFSYHMDV	63		IGLV2-23*01,IGLV2-23*02,IGLV2-23*03	IGLJ2*01,IGLJ3*01	TCTTCATATACAGGTGGTGACTTAGGA	SSYTGGDLG	27
AW1-PE-101_G10_S120	25	IGHV4-34*01	IGHJ6*02	GCGAGAGTTAAAAACAGTGATTCGGAGAGTTATTCCCAAAGGGGGGAGTACTACGATATGGACGTC	ARVKNSDSESYSQRGEYYDMDV	66		IGKV1-12*01,IGKV1-12*02,IGKV1D-12*02	IGKJ3*01	CAACAGGGTAACAGTTTCCCACTCACT	QQGNSFPLT	27
AW1-PE-101_C3_S65	26	IGHV3-49*03	IGHJ4*02	GCTAGAGAGAGCAACCAGGCGGGGTCGTACTACTCCGGTTCGGGGATTTCCGGATATTACTTTGACTAC	ARESNQAGSYYSGSGISGYYFDY	69		IGKV1-39*01,IGKV1D-39*01	IGKJ4*01	GAACAGAGTTACCGTAGACTCACT	EQSYRRLT	24
AW1-PE-101_G4_S114	27	IGHV3-23*01,IGHV3-23*04,IGHV3-23D*01	IGHJ6*03	GCGAAAAATACGGCGTTTGACAGCTCGCCCACCGTGCCCAATTACAACTACTTCTTCTACATGGACGTC	AKNTAFDSSPTVPNYNYFFYMDV	69		IGKV3-15*01	IGKJ4*01	CAGCAGTATAATAGCTGGCCTCTCACT	QQYNSWPLT	27
AW1-PE-101_A1_S39	28	IGHV1-24*01	IGHJ6*04	GCGACAAGCCTAAACAAACCCGGAGATGGCTGGTACACTGGGATCCCCTCCTACGATCACCTAAATGTT	ATSLNKPGDGWYTGIPSYDHLNV	69		IGKV3-20*01	IGKJ5*01	CAGCACTATGGTAGGTCCCTCCCGGTCACG	QHYGRSLPVT	30
AW1-PE-101_B8_S58	29	IGHV1-69*01,IGHV1-69D*01	IGHJ6*02	GCAAAATCGCGAAATTATTGTACTGGTGGTAGCTGCCAAACGTACCAGTACTACTACGCTATGGACGTC	AKSRNYCTGGSCQTYQYYYAMDV	69		IGLV3-21*02	IGLJ3*02	CAGGTGTGGGATATTGGTAGTAATCAGCCGGTG	QVWDIGSNQPV	33
AW1-PE-101_A6_S44	30	IGHV3-23*01,IGHV3-23D*01	IGHJ3*02	GCGAAAGCTGAGGTTGTCCCAGCTGGTCCGAGAGAAACTGATGCTTTTGACATG	AKAEVVPAGPRETDAFDM	54		IGKV1-39*01,IGKV1D-39*01	IGKJ4*01	CAGCAGAGTTTTAGTACTCCGATCACT	QQSFSTPIT	27
AW1-PE-101_D4_S78	31	IGHV3-15*01	IGHJ4*02,IGHJ5*02	GCCATAGATTTACTAAAGGGTATTACTATGGTTCCAATTCGCGGAATTGAATAT	AIDLLKGITMVPIRGIEY	54		IGKV3-11*01	IGKJ2*01	CAGCAGCGTTACGACTGGCCTGACACT	QQRYDWPDT	27
AW1-PE-101_A4_S42	32	IGHV4-61*08	IGHJ6*03	GCGAGAGTAAGTGGATATACTTATGGACCCGAGGAAGACTACATGGACGTC	ARVSGYTYGPEEDYMDV	51		IGLV1-51*01,IGLV1-51*02	IGLJ3*02	GGAACATGGGATAGCAGCCTGAGTGCTTGGGTG	GTWDSSLSAWV	33
AW1-PE-101_G9_S119	33	IGHV4-39*01	IGHJ4*02	GCGAGACATGCAGGATACAGGTATGGTCACGGAGACGACTACTTTGACTAC	ARHAGYRYGHGDDYFDY	51		IGLV1-40*01	IGLJ3*02	CAGTCCTATGACAGTACCCTGAATGACTGGGTG	QSYDSTLNDWV	33
AW1-PE-101_H6_S128	34	IGHV3-21*01	IGHJ6*02	GCGAGACTCCAGGGGATGGTTACTAATCGCCCCTATTTCGGGCTGGACGTC	ARLQGMVTNRPYFGLDV	51		IGLV1-51*01	IGLJ3*02	GCAGCATGGGACAGCAGCCTGAATGAGGTGGTG	AAWDSSLNEVV	33
AW1-PE-101_B9_S59	35	IGHV3-23*01,IGHV3-23*02,IGHV3-23D*01	IGHJ4*02	GCGATCCGGTATTTCTATGATGGTACTGGCTATCGGGGCCTCTTTGACTAC	AIRYFYDGTGYRGLFDY	51		IGKV1-5*03	IGKJ5*01	CAACAGTATGACACTTATCCGGTCACC	QQYDTYPVT	27
AW1-PE-101_H11_S133	36	IGHV4-39*01,IGHV4-39*02	IGHJ4*02	GCGAGGATGGTTGGTTTCACTTCATCAACTTCGGATAGGAGTTTTGACTCC	ARMVGFTSSTSDRSFDS	51		IGKV1-12*01,IGKV1D-12*01	IGKJ5*01	CAGGAGACTAGGAGAGTCCCTCTCAAT	QETRRVPLN	27
AW1-PE-101_D5_S79	37	IGHV1-2*02	IGHJ4*02	GCGAGAGATCTCAAAGAGAGTGGATATAGTTATGGCTGTTTTGACTAC	ARDLKESGYSYGCFDY	48		IGLV1-40*01	IGLJ1*01	CAGTCTTATGACAACAGCCTAAAAGTCTTTTATGTC	QSYDNSLKVFYV	36
AW1-PE-101_G8_S118	38	IGHV3-11*01	IGHJ5*02	GTGAGAGGTGGCAGTGGCTGGCTCGTAAGTCGCTACTGGCTCGACCCC	VRGGSGWLVSRYWLDP	48		IGLV1-44*01	IGLJ2*01,IGLJ3*01	GCATCCTGGGATGCCAGTTTCAATGGCCAAGTGGTT	ASWDASFNGQVV	36
AW1-PE-101_F4_S102	39	IGHV3-11*01	IGHJ3*01,IGHJ3*02	GTCCTCGCGCCGCGGTGGGGGTCTGCAAACTCGGGTGCTTTTGATCTC	VLAPRWGSANSGAFDL	48		IGKV1-12*01,IGKV1-12*02,IGKV1D-12*02	IGKJ2*01,IGKJ2*02	CGACAGGCTTACAGATACCCGTATACT	RQAYRYPYT	27
AW1-PE-101_G11_S121	40	IGHV3-15*01	IGHJ4*01,IGHJ4*02	ACCACACTTCGAAATTACGATATTTTGACTGGTCAATATTTTGACTAT	TTLRNYDILTGQYFDY	48		IGKV2-28*01,IGKV2D-28*01	IGKJ4*01	GTGCAAGGTCTACAAAGTCCTGTCACT	VQGLQSPVT	27
AW1-PE-101_F9_S107	41	IGHV3-23*01,IGHV3-23D*01	IGHJ4*02	GCGAAAGGGCTTGGTGGTGGTAGTTGCTACTCCGCGTGCTTGCACCAC	AKGLGGGSCYSACLHH	48		IGKV2-28*01,IGKV2D-28*01	IGKJ2*01	ATGCAAGCTCGACTAAACTTCTACACT	MQARLNFYT	27
AW1-PE-101_B11_S61	42	IGHV4-31*03	IGHJ4*02	GCGAGATGCCATTCGGACAGTCACGAGGGACTTTACCGATTTGACTTC	ARCHSDSHEGLYRFDF	48		IGKV4-1*01	IGKJ1*01	CACCAATTTTATGATATTTCGTGGACG	HQFYDISWT	27
AW1-PE-101_G6_S116	43	IGHV1-3*01	IGHJ4*02	GCGAGAGATCATGGGGATCCAAGAGATGGGCAGTATTACTTTGACTAC	ARDHGDPRDGQYYFDY	48		IGKV1-27*01	IGKJ1*01	CAAAAATGTAACAGTGCCCCGTGGACG	QKCNSAPWT	27
AW1-PE-101_E5_S91	44	IGHV3-7*01	IGHJ6*02	GTTAGGCAGCAGCTGGGTTACTACTCCTACTTCCTCGGTATGGACGTC	VRQQLGYYSYFLGMDV	48		IGKV2-28*01,IGKV2D-28*01	IGKJ2*01	ATGCAAGGTCTACAAACTCCGTACACT	MQGLQTPYT	27
AW1-PE-101_A9_S47	45	IGHV3-15*07	IGHJ6*04	ACCACATTAAAGTTTTACTATGATAACATCCATTCCTTAATGGACGTC	TTLKFYYDNIHSLMDV	48		IGKV2-28*01,IGKV2D-28*01	IGKJ3*01	TTGCAGGGTCTACAAACTCCGTTCACT	LQGLQTPFT	27
AW1-PE-101_H3_S125	46	IGHV2-5*02,IGHV2-5*06	IGHJ4*01	GCGCACGGTGCTGGCTGGCTTTTTGACCAC	AHGAGWLFDH	30		IGKV3-20*01	IGKJ1*01	CATCAGCATGCTGCCTCTCCGTGGACG	HQHAASPWT	27
AW1-PE-101_H4_S126	47	IGHV2-5*02,IGHV2-5*06	IGHJ4*01	GCGCACGGTGCTGGCTGGCTTTTTGACCAC	AHGAGWLFDH	30		IGKV3-20*01	IGKJ4*01	CAGCAATATGGTGGCTCACCCCGCACT	QQYGGSPRT	27
AW1-PE-101_H8_S130	48	IGHV3-15*01	IGHJ4*02,IGHJ5*02	ATTACAACCCCAGGTGGCAACCGTTTCTTC	ITTPGGNRFF	30		IGLV4-69*01	IGLJ2*01,IGLJ3*01	CAGACTTGGAGCTCTGGCATTGTAGTA	QTWSSGIVV	27
AW1-PE-101_A7_S45	49	IGHV3-15*07	IGHJ4*02	GTCACAGACTCTGACTTCAGACTTCCCTAC	VTDSDFRLPY	30		IGLV2-11*01,IGLV2-11*02	IGLJ3*02	TGCTCATATGGAAGCACCTACTCTTGGGTG	CSYGSTYSWV	30
AW1-PE-101_F6_S104	50	IGHV3-15*07	IGHJ4*02	ACCAGTAGAGTGACTACAACCAATGACTAT	TSRVTTTNDY	30		IGLV2-11*01	IGLJ1*01	TGCTCATATGCAGGCAGTTACGGGTTTGTC	CSYAGSYGFV	30
AW1-PE-101_B3_S53	51	IGHV3-23*01,IGHV3-23D*01	IGHJ4*02	GCGACAAGTGGATATACTGGCTACGATAGACCGGAC	ATSGYTGYDRPD	36		IGKV4-1*01	IGKJ1*01	CAGCAATATTATACTTCTCTCTGGGCA	QQYYTSLWA	27
AW1-PE-101_C4_S66	52	IGHV1-3*01	IGHJ4*02	GCGAGAGATCGTGGTGGTACGGGGGATTTCGACTAC	ARDRGGTGDFDY	36		IGKV3-11*01	IGKJ2*01	CAGCAGCGTAGCGACTGGCCTTACACT	QQRSDWPYT	27
AW1-PE-101_D8_S82	53	IGHV3-74*01,IGHV3-74*03	IGHJ4*02	GCAATTGCAGTGGCTGGTCCTTTCGCTCTTGCTTAC	AIAVAGPFALAY	36		IGLV7-43*01	IGLJ2*01,IGLJ3*01	CTGCTCTACTATGATGGTGCCGTGGTA	LLYYDGAVV	27
AW1-PE-101_D9_S83	54	IGHV4-61*02	IGHJ4*02	GTGCGAGAAGTGAGACGGCAGCTTAACCTTGACTAC	VREVRRQLNLDY	36		IGKV1-39*01,IGKV1D-39*01	IGKJ2*01	CAACAGAGTTACACTACCCCGTACACT	QQSYTTPYT	27
AW1-PE-101_E11_S97	55	IGHV3-53*01	IGHJ4*02	ACGAGAGGGCCGGACTTTGATAGTAGTAGAGACTAC	TRGPDFDSSRDY	36		IGKV2-24*01	IGKJ2*01	ATGCAAGCTAAACAGTTTCCGTACACT	MQAKQFPYT	27
AW1-PE-101_F5_S103	56	IGHV3-7*01	IGHJ4*02	GCGAGACCGGGACGGTGGACAACGATATTTGAATAC	ARPGRWTTIFEY	36		IGKV1-17*01	IGKJ4*01	CTACAGCATAATAGTTATCCGCTCACT	LQHNSYPLT	27
AW1-PE-101_B7_S57	57	IGHV1-3*01	IGHJ4*02	GCGAAAGACTACATTAACTTAAAGTGTTTTGACTAC	AKDYINLKCFDY	36		IGLV2-14*01	IGLJ3*02	AACTCATATACGGACATCGCCACTCGGGTG	NSYTDIATRV	30
AW1-PE-101_F10_S108	58	IGHV4-4*02	IGHJ5*02	GCGACTGATTACTATGGTTCGGGGAGTTTTTTCCCC	ATDYYGSGSFFP	36		IGLV2-14*01	IGLJ2*01,IGLJ3*01,IGLJ3*02	AGCTCATATACAAGCACCACCACTCAGGTT	SSYTSTTTQV	30
AW1-PE-101_B1_S51	59	IGHV4-39*02	IGHJ6*03	GCGAGACACCGGGGTTTCCACTACTACATCGACGTC	ARHRGFHYYIDV	36		IGLV2-14*01	IGLJ1*01	AGCTCATATACAACCAGCCGGACTCCCCTTTATCTC	SSYTTSRTPLYL	36
AW1-PE-101_C7_S69	60	IGHV4-31*03	IGHJ4*02	GCGAGACATAGTGGCTACGAAGGAAGGATTGACTAC	ARHSGYEGRIDY	36		IGLV1-40*01	IGLJ2*01,IGLJ3*01	CAGTCCTTTGACAGCAGCCTGAGTGCTTATGTGGTT	QSFDSSLSAYVV	36
AW1-PE-101_D1_S75	61	IGHV3-15*07	IGHJ5*02	AACACCGCAATCCGAGTGGGAGGTACTATGATCGGGACC	NTAIRVGGTMIGT	39		IGKV3-20*01	IGKJ2*01	CAGCAGTATGGTACCTCACCGTACACT	QQYGTSPYT	27
AW1-PE-101_H1_S123	62	IGHV1-69*01,IGHV1-69D*01	IGHJ6*04	GCGGGGGGACACAGCAGCGCTTGGGGCTACTTGAAGGTC	AGGHSSAWGYLKV	39		IGLV3-1*01	IGLJ2*01,IGLJ3*01,IGLJ3*02	CAGGTGTGGGGCAGCAGCACTGTGATC	QVWGSSTVI	27
AW1-PE-101_C5_S67	63	IGHV3-23*01,IGHV3-23D*01	IGHJ4*02	GTGAAAGGGAATCGAGATGTAGCTATGGAACGCTTTGACTTC	VKGNRDVAMERFDF	42		IGLV2-11*01	IGLJ1*01	TGCTCACACGCAGACAGGTCTTATGTC	CSHADRSYV	27
AW1-PE-101_C8_S70	64	IGHV3-23*01,IGHV3-23D*01	IGHJ4*02	GCGAAAGCTAGGTCTGAAGTGGTGATAGCTGCTACAAACTAC	AKARSEVVIAATNY	42		IGKV1-27*01	IGKJ4*01	CAAAAGTATAACAGTGCCGCGCTCACT	QKYNSAALT	27
AW1-PE-101_D10_S84	65	IGHV1-2*02	IGHJ4*02	GCGAGAGACGTCACTGACACCTATGGTCCTAATTTTGACTAC	ARDVTDTYGPNFDY	42		IGKV1-12*01,IGKV1-12*02,IGKV1D-12*02	IGKJ2*01	CAACAGGCTAACAATATCCCGTACACC	QQANNIPYT	27
AW1-PE-101_G5_S115	66	IGHV3-11*01	IGHJ4*02,IGHJ5*02	GCGAGCCCACCCATGGGAGTGGGAGCTACTACGTCGCATACG	ASPPMGVGATTSHT	42		IGKV4-1*01	IGKJ3*01	CAGCAATATTATACTAGTGACCCAGTCACT	QQYYTSDPVT	30
AW1-PE-101_H2_S124	67	IGHV3-74*01	IGHJ4*02	TCAAGAGGCCCGTCTGGTGGGAACTACTATCCAGGGGACTTC	SRGPSGGNYYPGDF	42		IGLV2-14*01	IGLJ3*02	AGCTCATATACAACCAGCAGCACTTGGGTG	SSYTTSSTWV	30
AW1-PE-101_A2_S40	68	IGHV3-7*01	IGHJ4*02	GCGAGAGGAAATGCAGCAGCTGGAACGGGGTTTTTTGACTAC	ARGNAAAGTGFFDY	42		IGLV1-51*01	IGLJ2*01,IGLJ3*01	GGAACATGGGATAGCAGCCTGAGTGCTCTGGTC	GTWDSSLSALV	33
AW1-PE-101_E3_S89	69	IGHV3-30*18,IGHV3-30-5*01	IGHJ4*02	GCGAAAGACCCGACTAGTGGGAGCTTCCACGGCGCTGACCAC	AKDPTSGSFHGADH	42		IGLV1-36*01	IGLJ3*02	GCAGCTTGGGATGACACCCGGAATGCTTGGGTG	AAWDDTRNAWV	33
AW1-PE-101_G3_S113	70	IGHV3-53*01	IGHJ4*02	GCGACAGATTCGGCTTTAGGGGGTTACAACGATACCTCTTAC	ATDSALGGYNDTSY	42		IGLV2-8*01	IGLJ2*01,IGLJ3*01,IGLJ3*02	AGCTCATATTCAGGCAACAACCATCTGGGAGTT	SSYSGNNHLGV	33
AW1-PE-101_G7_S117	71	IGHV3-49*03	IGHJ4*02	GCCAGAGAGTGGACGGATTCAGTTATGGAGACTCTTGCCTAC	AREWTDSVMETLAY	42		IGLV10-54*01,IGLV10-54*02	IGLJ3*02	TTAGCATGGGACAGCAGCCTCCCTGCTTGGGTC	LAWDSSLPAWV	33
AW1-PE-101_E4_S90	72	IGHV4-39*01	IGHJ4*02	GCGAGGCAATATCTGGGTGCAAGGCACTTTGACTTCTTTGACTCC	ARQYLGARHFDFFDS	45		IGKV3-20*01	IGKJ4*01	CAGCAGTATGGTGGCTCTCCGCTCACT	QQYGGSPLT	27
AW1-PE-101_E9_S95	73	IGHV1-18*01	IGHJ4*02	GCGAGGAGATATTGTGATGGTGGGAGGTGCGGCTACCTTGACTCT	ARRYCDGGRCGYLDS	45		IGKV4-1*01	IGKJ2*01,IGKJ2*02	CAGCAATATTACATTACTCCCTACGCT	QQYYITPYA	27
AW1-PE-101_B10_S60	74	IGHV3-74*01	IGHJ3*02	ACAAGAGAGGCTTACGCAAGGCCCGGTAGGGGAGCTCTTGACATC	TREAYARPGRGALDI	45		IGKV4-1*01	IGKJ1*01	CACCAATATTATAGTCTTCCCCCGTGGACG	HQYYSLPPWT	30
AW1-PE-101_B4_S54	75	IGHV3-21*01	IGHJ3*02	GCGAGACCGGGTATAGCAGTGCCTGATACTTATGCTTTTGATATC	ARPGIAVPDTYAFDI	45		IGKV3-15*01	IGKJ4*01	CAGCAGTATAATAGCTGGCCTCCGCTCACT	QQYNSWPPLT	30
AW1-PE-101_C11_S73	76	IGHV2-70*01	IGHJ4*02	GCACGGACAACTATCGGGGGTGGGAGCTACTCATGGTTTGACTTC	ARTTIGGGSYSWFDF	45		IGKV1-17*01	IGKJ2*01	CTACAGCATAACACTTACGGCTTCTACACT	LQHNTYGFYT	30
AW1-PE-101_D2_S76	77	IGHV3-43*01	IGHJ4*02	GCAAAGGAGGGGGGGGGGCCTGACTACAGCCGGTACTTAGACTCC	AKEGGGPDYSRYLDS	45		IGLV5-37*01	IGLJ2*01,IGLJ3*01,IGLJ3*02	ATGATTTGGCCAAGCAATGCCCTCGGAGTC	MIWPSNALGV	30
AW1-PE-101_E10_S96	78	IGHV3-23*01,IGHV3-23D*01	IGHJ4*02	GCGAAAGAATACCTGCGACCAAGTTGGAGCTACGGTTTTGACTGC	AKEYLRPSWSYGFDC	45		IGLV2-14*01	IGLJ2*01,IGLJ3*01	AGCGCATTTACAAGTAGGAGCACTCTGGTA	SAFTSRSTLV	30
AW1-PE-101_E2_S88	79	IGHV5-51*03	IGHJ5*02	GCGAGACTTAGAGGTGTTTTGACTGGTTACAACTACTTCGACCCC	ARLRGVLTGYNYFDP	45		IGLV3-10*01	IGLJ2*01,IGLJ3*01	TACTCAACAGACAACAGTGGTTTTCCCTTA	YSTDNSGFPL	30
AW1-PE-101_A10_S48	80	IGHV1-69*01,IGHV1-69D*01	IGHJ4*02	GCGAGATTGACTCCCTGTGGTGGTGACTGCTACTACTTTGACTCC	ARLTPCGGDCYYFDS	45		IGLV3-21*02	IGLJ2*01,IGLJ3*01,IGLJ3*02	CAGTTGTGGGATGGGGATACTGGTCGCACGGTC	QLWDGDTGRTV	33
AW1-PE-101_D6_S80	81	IGHV1-69*08	IGHJ4*02	ACGAGAGTCACCCCCTGTGGGGGTGACTGCTATTATTTTGAATAC	TRVTPCGGDCYYFEY	45		IGLV3-21*02	IGLJ1*01	CAGGTGAAGGATAGTGATAGTGATAATTATGTC	QVKDSDSDNYV	33
AW1-PE-101_F7_S105	82	IGHV1-69*01,IGHV1-69D*01	IGHJ6*03	GCGAGAGATCGTCTGGGTGGTGGAATCTACTACTACATGGACGTC	ARDRLGGGIYYYMDV	45		IGLV1-51*01	IGLJ2*01,IGLJ3*01	GGAGTATGGGATAGTAGCCTGAGTGCTGTGGTT	GVWDSSLSAVV	33
