# Supplementary material for: BALDR: a computational pipeline for paired heavy and light chain immunoglobulin reconstruction in single-cell RNA-seq data
Source: Genome Med. 2018 Mar 20;10:20. doi: 10.1186/s13073-018-0528-3 (PMC5859752; doi:10.1186/s13073-018-0528-3)
Supplement: Supplementary file 4 — Discordant reconstructions for AW2_AW3 dataset IgH chains. The V, D, J genes, CDR3 sequences, and complete reconstructed sequence are shown for discordant IgH reconstructions along with annotations for Ig reconstruction with Unfiltered methods and the PCR sequence. Also included are models that were filtered in the BALDR pipeline, as they were not predicted to be productive. (XLSX 18 kb) [file 13073_2018_528_MOESM4_ESM.xlsx]

## Sheet: Sheet1
Sample	Ratio of #reads mapped for Unfiltered and #reads mapped for discordant Ig chain	Unfiltered Reconstruction							Discordant with PCR																PCR
									BALDR Ig reconstructs after filtering for productive chains								BALDR Ig reconstructs before filtering for productive chains
		# Reads Mapped	V	D	J	Productive	CDR3 nucl	CDR3 amino acid	Method	# Reads Mapped	V	D	J	Productive	CDR3 nucl	CDR3 amino acid	Model length	# Reads Mapped	V	D	J	Productive	CDR3 nucl	CDR3 amino acid	V	D	J	CDR3 nucl	CDR3 amino acid
AW2-SE-151_P1_A3	920.478	508104	IGHV3-9*01	IGHD3-9*01	IGHJ4*02	Yes	GGAAGGGGCAAGGAACTTTACGATATTTTGACTGGGTATCATAATGCGTTTGGCCAC	GRGKELYDILTGYHNAFGH	IG_mapped	552	IGHV3-23*01,IGHV3-23*04,IGHV3-23D*01	IGHD5-24*01	IGHJ6*02	Yes	GCGAAGGGCTCAAGAGATGGCTACATCGCCTACTCCTACGCTCTGGACGTC	AKGSRDGYIAYSYALDV	337	61084	IGHV3-9*01,IGHV3-9*03	IGHD6-13*01,IGHD6-6*01	N/A	N/A	-	-	IGHV3-9*01	IGHD3-9*01	IGHJ4*02	GGAAGGGGCAAGGAACTTTACGATATTTTGACTGGGTATCATAATGCGTTTGGCCAC	GRGKELYDILTGYHNAFGH
AW2-SE-151_P1_C7	428.883	558835	IGHV1-69*01,IGHV1-69D*01	IGHD5-24*01	IGHJ4*02,IGHJ5*02	Yes	GCGAGAGGACAATTACTTTATTATGCGGACATC	ARGQLLYYADI	IG_mapped	1303	IGHV1-2*02,IGHV1-2*04	IGHD7-27*01	IGHJ4*02	Yes	GCGAGAGATTGGGGAACTGGGGCCCACTTTGACTAC	ARDWGTGAHFDY	438	99297	IGHV1-69*01,IGHV1-69D*01	N/A	N/A	N/A	-	-	IGHV1-69*01,IGHV1-69*12,IGHV1-69*13	IGHD5-24*01	IGHJ4*02,IGHJ5*02	GCGAGAGGACAATTACTTTATTATGCGGACATC	ARGQLLYYADI
AW2-SE-151_P1_D3	253.744	351435	IGHV4-39*01	IGHD3-10*01	IGHJ6*02	Yes	GCGAAACAATCGTCCAAATTATCTACTGTGGTTCGGAGAGCCACCACAACCACCTACTACTACAAGGCTATGGACGTC	AKQSSKLSTVVRRATTTTYYYKAMDV	IG_mapped	1385	IGHV3-30*02,IGHV3-30*18,IGHV3-30-3*02	IGHD4-17*01	IGHJ6*02	Yes	GCGAAAATAATCGCGGTGACTATAACATATTACCCATTAGGCGGGGGTATGGACGTC	AKIIAVTITYYPLGGGMDV	327	32653	IGHV4-39*01,IGHV4-39*02,IGHV4-39*03	N/A	N/A	N/A	-	-	IGHV4-39*01	IGHD3-10*01	IGHJ6*02	GCGAAACAATCGTCCAAATTATCTACTGTGGTTCGGAGAGCCACCACAACCACCTACTACTACAAGGCTATGGACGTC	AKQSSKLSTVVRRATTTTYYYKAMDV
AW2-SE-151_P1_D4	57.47	121549	IGHV3-9*01	IGHD3-9*01	IGHJ4*02	Yes	GGAAGGGGCAAGGAACTTTACGATATTTTGACTGGGTATCATAACGCGTTTGGCCAC	GRGKELYDILTGYHNAFGH	IG_mapped	2115	IGHV3-30*18,IGHV3-30-5*01	IGHD4-17*01	IGHJ6*02	Yes	GCGAAAATAATCGCGGTGACTATAACATATTACCCATTAGGCGGGGGTATGGACGTC	AKIIAVTITYYPLGGGMDV	474	55147	IGHV3-9*01	N/A	IGHJ6*01	No	-	-	IGHV3-9*01	IGHD3-9*01	IGHJ4*02	GGAAGGGGCAAGGAACTTTACGATATTTTGACTGGGTATCATAACGCGTTTGGCCAC	GRGKELYDILTGYHNAFGH
AW2-SE-151_P1_G2	114.781	357197	IGHV3-15*01,IGHV3-15*06	IGHD5-24*01	IGHJ4*02	Yes	GCCACCTTAGGCTACAATAGTGCCTGGTATTACTTTGACAAC	ATLGYNSAWYYFDN	IG_mapped	3112	IGHV3-30-3*01	IGHD2/OR15-2a*01,IGHD2/OR15-2b*01,IGHD3-10*01	IGHJ4*02	Yes	GCGAGAACTTTCGAGAGTTACTTCTTTGACTAC	ARTFESYFFDY	462	68544	IGHV3-15*01,IGHV3-15*06	N/A	N/A	N/A	-	-	IGHV3-15*01,IGHV3-15*02,IGHV3-15*06	IGHD5-24*01	IGHJ4*02	GCCACCTTAGGCTACAATAGTGCCTGGTATTACTTTGACAAC	ATLGYNSAWYYFDN
AW2-SE-151_P1_G5	863.941	44061	IGHV5-51*01	IGHD6-19*01	IGHJ4*02	Yes	GCGAGACTGGCAGAAGCCCTGGCTGATCCCTATGACCAC	ARLAEALADPYDH	IG_mapped	51	IGHV4-31*01,IGHV4-31*03,IGHV4-31*05	N/A	IGHJ6*01,IGHJ6*02,IGHJ6*03	Yes	-	-	450	314	IGHV5-51*01	IGHD6-19*01	N/A	N/A	-	-	IGHV5-51*01	IGHD6-19*01	IGHJ4*02	GCGAGACTGGCAGAAGCCCTGGCTGATCCCTATGACCAC	ARLAEALADPYDH
AW2-SE-151_P1_H11	13.2786	210918	IGHV4-39*01	IGHD1-26*01,IGHD3-10*01,IGHD3-10*02	IGHJ6*02	Yes	GCGAGACAATCGACGAAGTTAACTTCTGTGACTCGGGGAATGGTCAGGACCAACCTCTACTACAATGCTATGGACGTG	ARQSTKLTSVTRGMVRTNLYYNAMDV	IG_mapped	15884	IGHV4-55*01,IGHV4-55*02,IGHV4-55*03	IGHD7-27*01	IGHJ4*01,IGHJ4*02,IGHJ4*03	Yes	-	-	224	21447	IGHV4-39*01	N/A	N/A	N/A	-	-	IGHV4-39*01	IGHD1-26*01,IGHD3-10*01,IGHD3-10*02	IGHJ6*02	GCGAGACAATCGACGAAGTTAACTTCTGTGACTCGGGGAATGGTCAGGACCAACCTCTACTACAATGCTATGGACGTG	ARQSTKLTSVTRGMVRTNLYYNAMDV
AW3-SE-151_P2_B11	1.29128	556580	IGHV4-61*01	IGHD3-16*01,IGHD3-16*02	IGHJ4*02	Yes	GCACACTATTACGTTGGTCTTGGTGGGCGGGGAGAC	AHYYVGLGGRGD	IG_mapped	431030	IGHV4-59*01,IGHV4-59*02,IGHV4-59*07	IGHD3-16*01,IGHD3-16*02	IGHJ4*02	Yes	GCACACTATTACGTTGGTCTTGGTGGGCGGGGAGAC	AHYYVGLGGRGD	1319	431030	IGHV4-59*01,IGHV4-59*02,IGHV4-59*07	IGHD3-16*01,IGHD3-16*02	IGHJ4*02	Yes	GCACACTATTACGTTGGTCTTGGTGGGCGGGGAGAC	AHYYVGLGGRGD	IGHV4-61*01	IGHD3-16*01,IGHD3-16*02	IGHJ4*02	GCACACTATTACGTTGGTCTTGGTGGGCGGGGAGAC	AHYYVGLGGRGD
AW3-SE-151_P2_C2	1.17416	478111	IGHV3-53*01	IGHD5-12*01,IGHD5/OR15-5a*01,IGHD5/OR15-5b*01	IGHJ6*02	Yes	GCGAGCGACCGTACTATAATGCCACCAGCAGATATAGAAGACCACTACTACTACGGTCTGGACGTC	ASDRTIMPPADIEDHYYYGLDV	IG_mapped	407194	IGHV3-53*01,IGHV3-53*03,IGHV3-66*03	IGHD3-3*01,IGHD5-12*01,IGHD5/OR15-5a*01	IGHJ5*01	Yes	-	-	1588	407194	IGHV3-53*01,IGHV3-53*03,IGHV3-66*03	IGHD3-3*01,IGHD5-12*01,IGHD5/OR15-5a*01	IGHJ5*01	Yes	-	-	IGHV3-53*01,IGHV3-53*02	IGHD5-12*01,IGHD5/OR15-5a*01,IGHD5/OR15-5b*01	IGHJ6*02	GCGAGCGACCGTACTATAATGCCACCAGCAGATATAGAAGACCACTACTACTACGGTCTGGACGTC	ASDRTIMPPADIEDHYYYGLDV
AW3-SE-151_P2_E5	17085.4	273367	IGHV4-31*03	IGHD3-10*01,IGHD3-10*02,IGHD3-16*01	IGHJ5*02	Yes	GCGCGAGGGGAGTTTTGTAGGGGTCGTAACTGCCACTATGGGTGGTTCGACCCC	ARGEFCRGRNCHYGWFDP	IG_mapped	16	IGHV3-53*01	IGHD4-17*01	IGHJ4*01,IGHJ4*02	Yes	GGGAAAGTTTACGGTGACTACTTT	GKVYGDYF	389	41767	IGHV4-31*03,IGHV4-31*05	N/A	N/A	N/A	-	-	IGHV4-31*03	IGHD3-10*01,IGHD3-10*02,IGHD3-16*01	IGHJ5*02	GCGCGAGGGGAGTTTTGTAGGGGTCGTAACTGCCACTATGGGTGGTTCGACCCC	ARGEFCRGRNCHYGWFDP
AW3-SE-151_P2_H10	2126.73	323263	IGHV3-9*03	IGHD3-9*01	IGHJ4*02	Yes	GCAAAAGGCTCAATGCTTTACGATATTTTGACTGGCTTGGCGACTCCTTTTGACTCC	AKGSMLYDILTGLATPFDS	IG_mapped	152	IGHV3-66*01	IGHD2-8*02,IGHD2/OR15-2a*01,IGHD2/OR15-2b*01	IGHJ1*01	Yes	GCGAGAGATGCCCGATCCTTTGATACTACTGGTCACCCCACATACTTCCAACAC	ARDARSFDTTGHPTYFQH	479	91959	IGHV3-9*03	IGHD3-9*01	N/A	N/A	-	-	IGHV3-9*03	IGHD3-9*01	IGHJ4*02	GCAAAAGGCTCAATGCTTTACGATATTTTGACTGGCTTGGCGACTCCTTTTGACTCC	AKGSMLYDILTGLATPFDS
AW2-SE-151_P1_E2	197.015	652119	IGHV3-33*01,IGHV3-33*06	IGHD3-10*01	IGHJ4*02	Yes	GCGACAGATCGAGAGGGACCGTATTATTATGGATCGGGCCCTGACTAC	ATDREGPYYYGSGPDY	IG_mapped+Unmapped	3310	IGHV3-33*01,IGHV3-33*06	IGHD2/OR15-2a*01,IGHD2/OR15-2b*01	IGHJ4*02	Yes	TTTGCGGTACCAACTGTAGGTGCCACTACTTACATTGACTAC	FAVPTVGATTYIDY	1901	3310	IGHV3-33*01,IGHV3-33*06	IGHD2/OR15-2a*01,IGHD2/OR15-2b*01	IGHJ4*02	Yes	TTTGCGGTACCAACTGTAGGTGCCACTACTTACATTGACTAC	FAVPTVGATTYIDY	IGHV3-33*01,IGHV3-33*06	IGHD3-10*01	IGHJ4*02	GCGACAGATCGAGAGGGACCGTATTATTATGGATCGGGCCCTGACTAC	ATDREGPYYYGSGPDY
AW2-SE-151_P1_C4	86.8651	546729	IGHV3-30*18,IGHV3-30-5*01	IGHD4-17*01	IGHJ6*02	Yes	GCGAAAATAATCGCGGTGACTATAACATATTACCCATTAGGCGGGGGTATGGACGTC	AKIIAVTITYYPLGGGMDV	IMGT_mapped	6294	IGHV3-33*01,IGHV3-33*06	IGHD2/OR15-2a*01,IGHD2/OR15-2b*01	IGHJ4*02	Yes	TTTGCGGTACCAACTGTAGGTGCCACTACTTACATTGACTAC	FAVPTVGATTYIDY	476	129041	IGHV3-30*18,IGHV3-30-5*01	IGHD4-17*01	N/A	N/A	-	-	IGHV3-30*18,IGHV3-30-5*01	IGHD4-17*01	IGHJ6*02	GCGAAAATAATCGCGGTGACTATAACATATTACCCATTAGGCGGGGGTATGGACGTC	AKIIAVTITYYPLGGGMDV
AW2-SE-151_P1_E9	4.99491	624908	IGHV3-53*01	IGHD4-17*01	IGHJ6*02	Yes	GCGAGAGATCGCCGCCACGGTGACTACTTATTTTACTACTATGGTATGGACGTC	ARDRRHGDYLFYYYGMDV	IMGT_mapped	125109	IGHV3-53*01	IGHD4-17*01	IGHJ4*01,IGHJ4*02,IGHJ6*01	Yes	GCGAGAGATCGCCGCCACGGTGACTACTT	ARDRRHGDY	473	125109	IGHV3-53*01	IGHD4-17*01	IGHJ4*01,IGHJ4*02,IGHJ6*01	Yes	GCGAGAGATCGCCGCCACGGTGACTACTT	ARDRRHGDY	IGHV3-53*01,IGHV3-53*02	IGHD4-17*01	IGHJ6*02	GCGAGAGATCGCCGCCACGGTGACTACTTATTTTACTACTATGGTATGGACGTC	ARDRRHGDYLFYYYGMDV
AW3-SE-151_P2_D1	19.5539	311064	IGHV3-53*01	IGHD2-2*01,IGHD2-2*02,IGHD2-2*03	IGHJ6*02	Yes	GCGGGAGACCGTGTGACAAGTCCACCAGCTTCCATTGAGGACTTTTATTACTACGCTCTGGACATC	AGDRVTSPPASIEDFYYYALDI	IMGT_mapped	15908	IGHV3-53*01,IGHV3-53*02	IGHD3-22*01	IGHJ6*02	Yes	GCGAGAGGCCATGAGATAAGTCCACCAGCTTCTATTGAGGACTTTTATTACTTTGGTCTGGACATC	ARGHEISPPASIEDFYYFGLDI	480	68217	IGHV3-53*01	IGHD2-2*01,IGHD2-2*02,IGHD2-2*03	N/A	N/A	-	-	IGHV3-53*01,IGHV3-53*02	IGHD2-2*01,IGHD2-2*02,IGHD2-2*03	IGHJ6*02	GCGGGAGACCGTGTGACAAGTCCACCAGCTTCCATTGAGGACTTTTATTACTACGCTCTGGACATC	AGDRVTSPPASIEDFYYYALDI
AW3-SE-151_P2_E10	1524.91	602341	IGHV3-53*01	IGHD3-22*01	IGHJ6*02	Yes	GCGAGAGACCATGTGATAAGTCCAGCGGCCTCTATCGAGGACTTTTATTACTTCGCTCTGGACATC	ARDHVISPAASIEDFYYFALDI	IMGT_mapped	395	IGHV4-39*01	IGHD2-15*01	IGHJ3*02	Yes	GCGAGGCCCCAGGTCATACCTGCTACGGGAGCCATGGGTGCTTTTGATATC	ARPQVIPATGAMGAFDI	495	133347	IGHV3-53*01	IGHD3-22*01	N/A	N/A	-	-	IGHV3-53*01,IGHV3-53*02	IGHD3-22*01	IGHJ6*02	GCGAGAGACCATGTGATAAGTCCAGCGGCCTCTATCGAGGACTTTTATTACTTCGCTCTGGACATC	ARDHVISPAASIEDFYYFALDI
AW3-SE-151_P2_F7	894.824	604006	IGHV3-9*03	IGHD3-22*01	IGHJ4*02	Yes	GTAAAAGGCGACCACTTTGATCTTAGTGGTTATTACTCCCCCTTTGACTAC	VKGDHFDLSGYYSPFDY	IMGT_mapped	675	IGHV5-51*01	IGHD5-12*01	IGHJ5*02	Yes	GCGAAAATGCCCGGATATAGTGGCTACTCCTACGGGTGGTTCGACCGC	AKMPGYSGYSYGWFDR	492	170779	IGHV3-9*03	IGHD3-22*01	N/A	N/A	-	-	IGHV3-9*03	IGHD3-22*01	IGHJ4*02	GTAAAAGGCGACCACTTTGATCTTAGTGGTTATTACTCCCCCTTTGACTAC	VKGDHFDLSGYYSPFDY
AW3-SE-151_P2_G4	33.0649	340833	IGHV3-30*18,IGHV3-30-5*01	IGHD4-17*01	IGHJ6*04	Yes	GCGAAAATAATCGCGGTGACTATAACATATTACCCATTAGGCGGGGGTATGGACGTC	AKIIAVTITYYPLGGGMDV	IMGT_mapped	10308	IGHV3-30*03	IGHD2/OR15-2a*01,IGHD2/OR15-2b*01	IGHJ4*02	Yes	GCGAGGGTTTACTCTTCATACTTTTTTGACTGT	ARVYSSYFFDC	458	71505	IGHV3-30*18,IGHV3-30-5*01	IGHD4-17*01	N/A	N/A	-	-	IGHV3-30*18,IGHV3-30-5*01	IGHD4-17*01	IGHJ6*04	GCGAAAATAATCGCGGTGACTATAACATATTACCCATTAGGCGGGGGTATGGACGTC	AKIIAVTITYYPLGGGMDV
AW3-SE-151_P2_D1	9.15945	311064	IGHV3-53*01	IGHD2-2*01,IGHD2-2*02,IGHD2-2*03	IGHJ6*02	Yes	GCGGGAGACCGTGTGACAAGTCCACCAGCTTCCATTGAGGACTTTTATTACTACGCTCTGGACATC	AGDRVTSPPASIEDFYYYALDI	Recombinome_mapped	33961	IGHV3-53*01,IGHV3-53*02	IGHD3-22*01	IGHJ6*02	Yes	GCGAGAGGCCATGAGATAAGTCCACCAGCTTCTATTGAGGACTTTTATTACTTTGGTCTGGACATC	ARGHEISPPASIEDFYYFGLDI	480	68217	IGHV3-53*01	IGHD2-2*01,IGHD2-2*02,IGHD2-2*03	N/A	N/A	-	-	IGHV3-53*01,IGHV3-53*02	IGHD2-2*01,IGHD2-2*02,IGHD2-2*03	IGHJ6*02	GCGGGAGACCGTGTGACAAGTCCACCAGCTTCCATTGAGGACTTTTATTACTACGCTCTGGACATC	AGDRVTSPPASIEDFYYYALDI
AW3-SE-151_P2_E10	3170.22	602341	IGHV3-53*01	IGHD3-22*01	IGHJ6*02	Yes	GCGAGAGACCATGTGATAAGTCCAGCGGCCTCTATCGAGGACTTTTATTACTTCGCTCTGGACATC	ARDHVISPAASIEDFYYFALDI	Recombinome_mapped	190	IGHV3-53*01,IGHV3-53*02	IGHD4-17*01	IGHJ4*02	Yes	GGGAAAGTTTACGGTGACTACTTTCTTGACCAC	GKVYGDYFLDH	479	125618	IGHV3-53*01	IGHD6-25*01	N/A	N/A	-	-	IGHV3-53*01,IGHV3-53*02	IGHD3-22*01	IGHJ6*02	GCGAGAGACCATGTGATAAGTCCAGCGGCCTCTATCGAGGACTTTTATTACTTCGCTCTGGACATC	ARDHVISPAASIEDFYYFALDI
AW3-SE-151_P2_G1	123.476	578484	IGHV3-9*01	IGHD3-16*01,IGHD3-16*02	IGHJ4*02	Yes	GCAAGAACCTCCGAGGGGGAGATATTCCGTAGGGTAGGTTTTGACTGC	ARTSEGEIFRRVGFDC	Recombinome_mapped	4685	IGHV3-9*03	IGHD2-2*02	IGHJ6*02	Yes	GCAAGAGATTTCAGTTGTAGTAGTACCAACTGTTATACCGGTGGGAGTTACTACTACTACGGTATGGGCGTC	ARDFSCSSTNCYTGGSYYYYGMGV	491	154062	IGHV3-9*01	IGHD3-16*01,IGHD3-16*02,IGHD3-9*01	N/A	N/A	-	-	IGHV3-9*01	IGHD3-16*01,IGHD3-16*02	IGHJ4*02	GCAAGAACCTCCGAGGGGGAGATATTCCGTAGGGTAGGTTTTGACTGC	ARTSEGEIFRRVGFDC
AW3-SE-151_P2_G4	33.0649	340833	IGHV3-30*18,IGHV3-30-5*01	IGHD4-17*01	IGHJ6*04	Yes	GCGAAAATAATCGCGGTGACTATAACATATTACCCATTAGGCGGGGGTATGGACGTC	AKIIAVTITYYPLGGGMDV	Recombinome_mapped	10308	IGHV3-30*03	IGHD2/OR15-2a*01,IGHD2/OR15-2b*01	IGHJ4*02	Yes	GCGAGGGTTTACTCTTCATACTTTTTTGACTGT	ARVYSSYFFDC	458	71505	IGHV3-30*18,IGHV3-30-5*01	IGHD4-17*01	N/A	N/A	-	-	IGHV3-30*18,IGHV3-30-5*01	IGHD4-17*01	IGHJ6*04	GCGAAAATAATCGCGGTGACTATAACATATTACCCATTAGGCGGGGGTATGGACGTC	AKIIAVTITYYPLGGGMDV
																				Same as PCR
