# Supplementary material for: BALDR: a computational pipeline for paired heavy and light chain immunoglobulin reconstruction in single-cell RNA-seq data
Source: Genome Med. 2018 Mar 20;10:20. doi: 10.1186/s13073-018-0528-3 (PMC5859752; doi:10.1186/s13073-018-0528-3)
Supplement: Supplementary file 5 — Somatic hypermutations in human single-cell datasets. The number of somatic hypermutations for AW2_AW3 plasmablast and VH CD19+ Lin– single cells compared to the IMGT germline sequences. (XLSX 19 kb) [file 13073_2018_528_MOESM5_ESM.xlsx]

## Sheet: IMGT-HighVQuest Results
V-REGION Nb of mutations in AW2_AW3 dataset									V-REGION Nb of mutations in VH dataset
Ig chains reconstructed using Unfiltered method			PCR sequence						Ig chains reconstructed using Unfiltered method			PCR sequence
Sample	Heavy chain	Light chains	Sample	Heavy chain	Sample	Light chains			Sample	Heavy chain	Light chains	Sample	Heavy chain	Sample	Light chains
AW2-SE-151_A10	18	5	AW2-SE-151_A1	36	AW2-SE-151_A10	5			VH-PE-76_A10	0	0	VH-PE-76_A2	32	VH-PE-76_A10	0
AW2-SE-151_A11	29	14	AW2-SE-151_A10	16	AW2-SE-151_A2	9			VH-PE-76_A11	1	2	VH-PE-76_A12	1	VH-PE-76_A11	0
AW2-SE-151_A1	40	34	AW2-SE-151_A11	26	AW2-SE-151_A4	18			VH-PE-76_A12	0	0	VH-PE-76_A13	0	VH-PE-76_A2	0
AW2-SE-151_A2	29	9	AW2-SE-151_A2	28	AW2-SE-151_A5	16			VH-PE-76_A1	35	18	VH-PE-76_A3	0	VH-PE-76_A3	2
AW2-SE-151_A3	31	7	AW2-SE-151_A3	28	AW2-SE-151_A6	15			VH-PE-76_A2	0	0	VH-PE-76_A4	1	VH-PE-76_A4	0
AW2-SE-151_A4	28	19	AW2-SE-151_A4	24	AW2-SE-151_A7	5			VH-PE-76_A3	1	2	VH-PE-76_A5	1	VH-PE-76_A5	0
AW2-SE-151_A5	35	17	AW2-SE-151_A5	32	AW2-SE-151_A8	20			VH-PE-76_A4	1	0	VH-PE-76_A7	0	VH-PE-76_A6	0
AW2-SE-151_A6	23	18	AW2-SE-151_A6	21	AW2-SE-151_A9	14			VH-PE-76_A5	0	0	VH-PE-76_A8	13	VH-PE-76_A8	11
AW2-SE-151_A7	18	6	AW2-SE-151_A7	17	AW2-SE-151_B10	9			VH-PE-76_A6	0	0	VH-PE-76_A9	17	VH-PE-76_A9	1
AW2-SE-151_A8	45	23	AW2-SE-151_A8	42	AW2-SE-151_B11	11			VH-PE-76_A7	18	10	VH-PE-76_A10	0	VH-PE-76_B1	0
AW2-SE-151_A9	22	15	AW2-SE-151_A9	18	AW2-SE-151_B2	10			VH-PE-76_A8	19	13	VH-PE-76_B2	0	VH-PE-76_B10	10
AW2-SE-151_B10	22	10	AW2-SE-151_B1	23	AW2-SE-151_B3	5			VH-PE-76_A9	5	1	VH-PE-76_B11	21	VH-PE-76_B11	0
AW2-SE-151_B11	48	15	AW2-SE-151_B10	10	AW2-SE-151_B4	12			VH-PE-76_B10	24	10	VH-PE-76_B12	0	VH-PE-76_B12	1
AW2-SE-151_B1	25	19	AW2-SE-151_B2	17	AW2-SE-151_B5	15			VH-PE-76_B11	0	0	VH-PE-76_B13	12	VH-PE-76_B2	0
AW2-SE-151_B2	18	11	AW2-SE-151_B3	14	AW2-SE-151_B6	20			VH-PE-76_B12	14	2	VH-PE-76_B3	0	VH-PE-76_B4	0
AW2-SE-151_B3	15	8	AW2-SE-151_B4	28	AW2-SE-151_B7	3			VH-PE-76_B1	0	0	VH-PE-76_B4	0	VH-PE-76_B5	0
AW2-SE-151_B4	31	13	AW2-SE-151_B5	22	AW2-SE-151_B8	19			VH-PE-76_B2	0	2	VH-PE-76_B7	0	VH-PE-76_B6	1
AW2-SE-151_B5	22	15	AW2-SE-151_B7	11	AW2-SE-151_B9	11			VH-PE-76_B3	0	0	VH-PE-76_B9	8	VH-PE-76_B7	0
AW2-SE-151_B6	31	22	AW2-SE-151_B8	15	AW2-SE-151_C1	19			VH-PE-76_B4	0	0	VH-PE-76_B10	0	VH-PE-76_B8	4
AW2-SE-151_B7	12	3	AW2-SE-151_B9	17	AW2-SE-151_C10	15			VH-PE-76_B5	0	0	VH-PE-76_C2	0	VH-PE-76_B9	0
AW2-SE-151_B8	16	21	AW2-SE-151_C1	19	AW2-SE-151_C2	9			VH-PE-76_B6	0	1	VH-PE-76_C11	2	VH-PE-76_C1	0
AW2-SE-151_B9	17	12	AW2-SE-151_C11	28	AW2-SE-151_C4	15			VH-PE-76_B7	0	0	VH-PE-76_C12	9	VH-PE-76_C11	4
AW2-SE-151_C10	21	17	AW2-SE-151_C3	22	AW2-SE-151_C6	16			VH-PE-76_B8	10	4	VH-PE-76_C13	0	VH-PE-76_C12	0
AW2-SE-151_C11	30	29	AW2-SE-151_C4	9	AW2-SE-151_C7	12			VH-PE-76_B9	0	0	VH-PE-76_C3	0	VH-PE-76_C2	0
AW2-SE-151_C1	21	23	AW2-SE-151_C6	26	AW2-SE-151_D1	10			VH-PE-76_C10	2	5	VH-PE-76_C4	0	VH-PE-76_C3	0
AW2-SE-151_C2	22	16	AW2-SE-151_C7	31	AW2-SE-151_D10	14			VH-PE-76_C11	11	7	VH-PE-76_C5	0	VH-PE-76_C4	0
AW2-SE-151_C3	25	19	AW2-SE-151_C8	25	AW2-SE-151_D11	5			VH-PE-76_C12	0	0	VH-PE-76_C6	0	VH-PE-76_C5	0
AW2-SE-151_C4	9	17	AW2-SE-151_D11	16	AW2-SE-151_D2	18			VH-PE-76_C1	0	0	VH-PE-76_C7	0	VH-PE-76_C6	0
AW2-SE-151_C5	39	24	AW2-SE-151_D3	38	AW2-SE-151_D3	18			VH-PE-76_C2	0	0	VH-PE-76_C8	7	VH-PE-76_C7	0
AW2-SE-151_C6	24	19	AW2-SE-151_D4	21	AW2-SE-151_D4	19			VH-PE-76_C3	0	0	VH-PE-76_C9	0	VH-PE-76_C8	1
AW2-SE-151_C7	32	15	AW2-SE-151_D5	12	AW2-SE-151_D5	9			VH-PE-76_C4	0	2	VH-PE-76_C10	0	VH-PE-76_C9	0
AW2-SE-151_C8	26	3	AW2-SE-151_D6	22	AW2-SE-151_D6	30			VH-PE-76_C5	0	0
AW2-SE-151_C9	22	4	AW2-SE-151_D7	8	AW2-SE-151_D7	17			VH-PE-76_C6	0	2
AW2-SE-151_D10	24	14	AW2-SE-151_D8	19	AW2-SE-151_D8	21			VH-PE-76_C7	7	1
AW2-SE-151_D11	16	9	AW2-SE-151_D9	6	AW2-SE-151_D9	14			VH-PE-76_C8	0	2
AW2-SE-151_D1	14	12	AW2-SE-151_E10	10	AW2-SE-151_E10	12			VH-PE-76_C9	0	0
AW2-SE-151_D2	40	21	AW2-SE-151_E2	22	AW2-SE-151_E11	22
AW2-SE-151_D3	38	21	AW2-SE-151_E4	10	AW2-SE-151_E2	12
AW2-SE-151_D4	23	20	AW2-SE-151_E6	31	AW2-SE-151_E4	4
AW2-SE-151_D5	16	11	AW2-SE-151_E8	20	AW2-SE-151_E5	11
AW2-SE-151_D6	25	33	AW2-SE-151_E9	26	AW2-SE-151_E6	22
AW2-SE-151_D7	9	11	AW2-SE-151_F1	10	AW2-SE-151_E7	13
AW2-SE-151_D8	23	24	AW2-SE-151_F10	37	AW2-SE-151_E9	12
AW2-SE-151_D9	10	15	AW2-SE-151_F11	28	AW2-SE-151_F1	18
AW2-SE-151_E10	10	13	AW2-SE-151_F2	27	AW2-SE-151_F11	10
AW2-SE-151_E11	38	22	AW2-SE-151_F4	19	AW2-SE-151_F2	7
AW2-SE-151_E1	29	19	AW2-SE-151_F7	20	AW2-SE-151_F3	12
AW2-SE-151_E2	25	13	AW2-SE-151_F8	13	AW2-SE-151_F4	8
AW2-SE-151_E3	29	19	AW2-SE-151_G11	30	AW2-SE-151_F7	13
AW2-SE-151_E4	11	8	AW2-SE-151_G2	33	AW2-SE-151_F8	6
AW2-SE-151_E5	9	12	AW2-SE-151_G3	24	AW2-SE-151_F9	10
AW2-SE-151_E6	32	24	AW2-SE-151_G4	19	AW2-SE-151_G11	18
AW2-SE-151_E7	17	13	AW2-SE-151_G5	26	AW2-SE-151_G2	24
AW2-SE-151_E8	21	12	AW2-SE-151_G6	15	AW2-SE-151_G3	7
AW2-SE-151_E9	30	14	AW2-SE-151_H1	17	AW2-SE-151_G5	18
AW2-SE-151_F10	42	16	AW2-SE-151_H10	25	AW2-SE-151_G6	9
AW2-SE-151_F11	30	10	AW2-SE-151_H11	44	AW2-SE-151_G7	11
AW2-SE-151_F1	11	19	AW2-SE-151_H3	17	AW2-SE-151_G8	16
AW2-SE-151_F2	27	10	AW2-SE-151_H4	24	AW2-SE-151_G9	13
AW2-SE-151_F3	19	15	AW2-SE-151_H6	21	AW2-SE-151_H1	17
AW2-SE-151_F4	19	9	AW2-SE-151_H7	23	AW2-SE-151_H10	14
AW2-SE-151_F5	14	8	AW2-SE-151_H8	16	AW2-SE-151_H11	25
AW2-SE-151_F6	16	9	AW2-SE-151_H9	27	AW2-SE-151_H3	20
AW2-SE-151_F7	22	13	AW3-SE-151_A10	26	AW2-SE-151_H5	21
AW2-SE-151_F8	16	7	AW3-SE-151_A2	29	AW2-SE-151_H6	11
AW2-SE-151_F9	32	11	AW3-SE-151_A4	18	AW2-SE-151_H7	21
AW2-SE-151_G10	28	17	AW3-SE-151_A5	19	AW2-SE-151_H8	1
AW2-SE-151_G11	30	18	AW3-SE-151_A6	25	AW2-SE-151_H9	14
AW2-SE-151_G1	31	17	AW3-SE-151_A8	18	AW3-SE-151_A1	16
AW2-SE-151_G2	37	31	AW3-SE-151_B11	29	AW3-SE-151_A2	9
AW2-SE-151_G3	25	7	AW3-SE-151_B2	23	AW3-SE-151_A4	12
AW2-SE-151_G4	21	16	AW3-SE-151_B5	18	AW3-SE-151_A5	15
AW2-SE-151_G5	28	23	AW3-SE-151_B6	23	AW3-SE-151_A6	20
AW2-SE-151_G6	17	9	AW3-SE-151_B7	37	AW3-SE-151_A7	12
AW2-SE-151_G7	38	14	AW3-SE-151_B8	33	AW3-SE-151_A8	7
AW2-SE-151_G8	18	16	AW3-SE-151_B9	22	AW3-SE-151_A9	6
AW2-SE-151_G9	8	15	AW3-SE-151_C1	27	AW3-SE-151_B1	23
AW2-SE-151_H10	27	14	AW3-SE-151_C2	36	AW3-SE-151_B10	17
AW2-SE-151_H11	51	26	AW3-SE-151_C4	21	AW3-SE-151_B11	27
AW2-SE-151_H1	21	19	AW3-SE-151_C7	19	AW3-SE-151_B2	7
AW2-SE-151_H2	11	6	AW3-SE-151_C8	11	AW3-SE-151_B3	14
AW2-SE-151_H3	20	24	AW3-SE-151_D1	34	AW3-SE-151_B4	19
AW2-SE-151_H4	24	19	AW3-SE-151_D2	14	AW3-SE-151_B5	10
AW2-SE-151_H5	20	23	AW3-SE-151_D3	25	AW3-SE-151_B6	16
AW2-SE-151_H6	23	14	AW3-SE-151_D4	21	AW3-SE-151_B8	22
AW2-SE-151_H7	23	21	AW3-SE-151_D5	22	AW3-SE-151_B9	9
AW2-SE-151_H8	18	1	AW3-SE-151_D6	29	AW3-SE-151_C1	4
AW2-SE-151_H9	27	16	AW3-SE-151_D7	11	AW3-SE-151_C10	21
AW3-SE-151_A10	29	20	AW3-SE-151_D9	12	AW3-SE-151_C11	22
AW3-SE-151_A11	0	19	AW3-SE-151_E10	32	AW3-SE-151_C2	9
AW3-SE-151_A1	17	16	AW3-SE-151_E3	12	AW3-SE-151_C3	17
AW3-SE-151_A2	30	11	AW3-SE-151_E4	29	AW3-SE-151_C4	9
AW3-SE-151_A3	25	12	AW3-SE-151_E5	29	AW3-SE-151_C5	3
AW3-SE-151_A4	22	12	AW3-SE-151_E7	18	AW3-SE-151_C7	18
AW3-SE-151_A5	19	18	AW3-SE-151_E8	30	AW3-SE-151_C8	8
AW3-SE-151_A6	29	20	AW3-SE-151_F1	28	AW3-SE-151_D1	11
AW3-SE-151_A7	14	12	AW3-SE-151_F11	20	AW3-SE-151_D10	8
AW3-SE-151_A8	18	9	AW3-SE-151_F2	25	AW3-SE-151_D11	16
AW3-SE-151_A9	41	9	AW3-SE-151_F3	20	AW3-SE-151_D2	15
AW3-SE-151_B10	29	20	AW3-SE-151_F4	11	AW3-SE-151_D4	9
AW3-SE-151_B11	32	32	AW3-SE-151_F5	26	AW3-SE-151_D5	16
AW3-SE-151_B1	27	25	AW3-SE-151_F6	23	AW3-SE-151_D6	7
AW3-SE-151_B2	23	10	AW3-SE-151_F7	9	AW3-SE-151_D7	25
AW3-SE-151_B3	24	16	AW3-SE-151_G1	6	AW3-SE-151_D9	8
AW3-SE-151_B4	38	21	AW3-SE-151_G2	16	AW3-SE-151_E1	17
AW3-SE-151_B5	21	10	AW3-SE-151_G3	10	AW3-SE-151_E10	9
AW3-SE-151_B6	24	16	AW3-SE-151_G4	10	AW3-SE-151_E2	6
AW3-SE-151_B7	39	24	AW3-SE-151_G5	13	AW3-SE-151_E3	14
AW3-SE-151_B8	37	24	AW3-SE-151_G6	20	AW3-SE-151_E4	10
AW3-SE-151_B9	23	11	AW3-SE-151_H1	17	AW3-SE-151_E5	9
AW3-SE-151_C10	35	23	AW3-SE-151_H10	18	AW3-SE-151_E7	14
AW3-SE-151_C11	28	26	AW3-SE-151_H2	14	AW3-SE-151_E8	19
AW3-SE-151_C1	28	16	AW3-SE-151_H3	22	AW3-SE-151_E9	3
AW3-SE-151_C2	38	14	AW3-SE-151_H4	41	AW3-SE-151_F1	22
AW3-SE-151_C3	32	18	AW3-SE-151_H5	16	AW3-SE-151_F10	19
AW3-SE-151_C4	22	10			AW3-SE-151_F11	24
AW3-SE-151_C5	32	14			AW3-SE-151_F2	8
AW3-SE-151_C6	19	24			AW3-SE-151_F3	17
AW3-SE-151_C7	21	22			AW3-SE-151_F4	14
AW3-SE-151_C8	12	8			AW3-SE-151_F5	16
AW3-SE-151_C9	22	14			AW3-SE-151_F6	18
AW3-SE-151_D10	29	9			AW3-SE-151_F7	8
AW3-SE-151_D11	20	16			AW3-SE-151_F8	15
AW3-SE-151_D1	38	14			AW3-SE-151_F9	22
AW3-SE-151_D2	15	18			AW3-SE-151_G1	2
AW3-SE-151_D3	26	28			AW3-SE-151_G10	15
AW3-SE-151_D4	21	13			AW3-SE-151_G4	14
AW3-SE-151_D5	25	19			AW3-SE-151_G6	16
AW3-SE-151_D6	31	11			AW3-SE-151_G7	7
AW3-SE-151_D7	11	26			AW3-SE-151_G8	20
AW3-SE-151_D8	12	13			AW3-SE-151_G9	19
AW3-SE-151_D9	13	9			AW3-SE-151_H1	12
AW3-SE-151_E10	33	10			AW3-SE-151_H11	14
AW3-SE-151_E11	21	13			AW3-SE-151_H2	7
AW3-SE-151_E1	25	19			AW3-SE-151_H3	17
AW3-SE-151_E2	19	8			AW3-SE-151_H4	21
AW3-SE-151_E3	14	15			AW3-SE-151_H6	18
AW3-SE-151_E4	35	11			AW3-SE-151_H7	15
AW3-SE-151_E5	30	17			AW3-SE-151_H8	19
AW3-SE-151_E6	14	4			AW3-SE-151_H9	22
AW3-SE-151_E7	19	14
AW3-SE-151_E8	32	20
AW3-SE-151_E9	25	5
AW3-SE-151_F10	28	26
AW3-SE-151_F11	21	27
AW3-SE-151_F1	29	24
AW3-SE-151_F2	26	9
AW3-SE-151_F3	23	21
AW3-SE-151_F4	12	16
AW3-SE-151_F5	26	17
AW3-SE-151_F6	27	20
AW3-SE-151_F7	11	14
AW3-SE-151_F8	28	18
AW3-SE-151_F9	20	26
AW3-SE-151_G10	22	16
AW3-SE-151_G11	19	12
AW3-SE-151_G1	6	2
AW3-SE-151_G2	18	13
AW3-SE-151_G3	10	4
AW3-SE-151_G4	11	16
AW3-SE-151_G5	14	15
AW3-SE-151_G6	21	18
AW3-SE-151_G7	18	8
AW3-SE-151_G8	31	21
AW3-SE-151_G9	44	20
AW3-SE-151_H10	18	26
AW3-SE-151_H11	14	18
AW3-SE-151_H1	18	12
AW3-SE-151_H2	15	7
AW3-SE-151_H3	25	20
AW3-SE-151_H4	48	24
AW3-SE-151_H5	20	13
AW3-SE-151_H6	50	21
AW3-SE-151_H7	37	17
AW3-SE-151_H8	26	23
AW3-SE-151_H9	32	24
