# Supplementary material for: BALDR: a computational pipeline for paired heavy and light chain immunoglobulin reconstruction in single-cell RNA-seq data
Source: Genome Med. 2018 Mar 20;10:20. doi: 10.1186/s13073-018-0528-3 (PMC5859752; doi:10.1186/s13073-018-0528-3)
Supplement: Supplementary file 6 — Percentage of immunoglobulin reads in human plasmablasts and CD19+ Lin– B cells. The percentage of Ig reads is calculated by dividing the number of reads mapping to the top model to the total number of reads for AW2-AW3 plasmablast dataset and VH CD19+ Lin– B cell dataset. (XLSX 23 kb) [file 13073_2018_528_MOESM6_ESM.xlsx]

## Sheet: Fraction_IG_reads-AW2_AW3
Sample Name	Total number of reads	Number of reads mapped to top Heavy chain model	Number of reads mapped to top Light chain model	Number of reads mapped to top Heavy & Light chain models	Percentage of reads mapped to top Heavy & Light chain models
AW2-SE-151~C3	1719392	532654	813958	1346612	78.3191
AW2-SE-151~H5	2348984	968384	792706	1761090	74.9724
AW3-SE-151~B11	1455405	556580	523328	1079908	74.1998
AW3-SE-151~C3	1433515	541917	491282	1033199	72.0745
AW3-SE-151~G5	1619976	708543	456622	1165165	71.9248
AW2-SE-151~A8	1979696	731826	642623	1374449	69.4273
AW3-SE-151~D10	1292103	524350	351620	875970	67.7941
AW2-SE-151~E2	1985605	652119	665951	1318070	66.3813
AW2-SE-151~E10	2355339	852828	707202	1560030	66.2338
AW3-SE-151~G2	1982084	660122	651811	1311933	66.1896
AW3-SE-151~H5	1341569	445785	441088	886873	66.1071
AW3-SE-151~A4	1852336	708796	515193	1223989	66.0781
AW2-SE-151~E9	1959236	624908	658898	1283806	65.5258
AW3-SE-151~E9	1585340	505091	518069	1023160	64.5388
AW2-SE-151~D1	2088183	749552	594137	1343689	64.3473
AW2-SE-151~H1	1763742	482811	639516	1122327	63.6333
AW2-SE-151~F2	1514253	594771	363969	958740	63.3144
AW2-SE-151~D8	1770342	584825	534089	1118914	63.2033
AW2-SE-151~A2	1723339	699731	388859	1088590	63.1675
AW3-SE-151~B2	1552384	601149	361504	962653	62.0113
AW3-SE-151~F2	1796088	527074	577756	1104830	61.5131
AW2-SE-151~B6	1654112	607274	406228	1013502	61.2717
AW3-SE-151~B9	1732365	623282	437784	1061066	61.2496
AW2-SE-151~H8	2137078	767269	538835	1306104	61.1163
AW2-SE-151~E6	2374243	663853	771931	1435784	60.4733
AW2-SE-151~H4	2335272	852222	559484	1411706	60.4515
AW2-SE-151~H10	1641114	601366	385771	987137	60.1504
AW3-SE-151~D5	1207509	344461	367979	712440	59.0008
AW3-SE-151~E10	1608336	602341	342630	944971	58.7546
AW3-SE-151~F9	1987470	669319	498234	1167553	58.7457
AW3-SE-151~G1	1795534	578484	468132	1046616	58.29
AW2-SE-151~B4	2345812	1044883	318263	1363146	58.1098
AW3-SE-151~D11	1302658	368274	386951	755225	57.9757
AW2-SE-151~E4	1909247	526068	576977	1103045	57.7738
AW2-SE-151~C7	1949589	558835	564974	1123809	57.6434
AW2-SE-151~A1	1698569	713294	264546	977840	57.5685
AW3-SE-151~E1	1497354	414575	444560	859135	57.3769
AW3-SE-151~H2	1181611	382118	293931	676049	57.2142
AW2-SE-151~D11	1831748	607023	440745	1047768	57.2004
AW2-SE-151~B1	1767611	758082	252889	1010971	57.1942
AW2-SE-151~D5	1534763	425635	450591	876226	57.0919
AW3-SE-151~C2	1385020	478111	310589	788700	56.945
AW2-SE-151~C6	1670183	627473	314848	942321	56.4202
AW2-SE-151~G8	2100263	546692	631449	1178141	56.0949
AW3-SE-151~H1	1553093	369285	497614	866899	55.8176
AW3-SE-151~D3	1186261	314650	344616	659266	55.5751
AW2-SE-151~F7	1653249	674688	232996	907684	54.903
AW3-SE-151~G10	1711578	347235	577321	924556	54.0178
AW3-SE-151~F7	1846204	604006	360570	964576	52.2464
AW2-SE-151~B3	1642231	426980	424276	851256	51.8353
AW3-SE-151~G8	2144874	614128	490522	1104650	51.5019
AW2-SE-151~F10	1686301	509344	358255	867599	51.4498
AW2-SE-151~D7	2368007	489425	722565	1211990	51.1819
AW2-SE-151~C8	1595595	502763	308033	810796	50.8146
AW3-SE-151~E3	1493045	372142	384332	756474	50.6665
AW3-SE-151~E2	1325712	374046	296290	670336	50.5642
AW3-SE-151~D6	1278162	400145	237944	638089	49.9224
AW2-SE-151~G2	1496322	357197	387257	744454	49.7523
AW2-SE-151~D9	1750043	414576	439489	854065	48.8025
AW3-SE-151~H3	1508636	338378	397834	736212	48.7998
AW3-SE-151~A9	1564007	484685	273272	757957	48.4625
AW2-SE-151~C4	2018189	546729	427372	974101	48.2661
AW3-SE-151~H4	1546799	303096	440588	743684	48.0789
AW3-SE-151~C4	1644835	402300	356756	759056	46.1479
AW3-SE-151~H11	1514232	240809	455953	696762	46.0142
AW2-SE-151~G3	1830679	534582	304372	838954	45.8275
AW3-SE-151~A7	1549099	345630	363762	709392	45.7938
AW2-SE-151~B11	1861289	508258	343653	851911	45.7699
AW3-SE-151~F5	1684246	567417	200965	768382	45.6217
AW2-SE-151~A3	1995992	508104	399998	908102	45.4963
AW3-SE-151~C8	1601408	538327	189030	727357	45.4198
AW2-SE-151~F4	1651643	418988	327973	746961	45.2253
AW3-SE-151~H10	1326747	323263	275945	599208	45.1637
AW3-SE-151~E8	1568971	549700	147662	697362	44.4471
AW3-SE-151~G7	2131821	508210	433483	941693	44.1732
AW3-SE-151~C5	1236656	293381	246524	539905	43.6585
AW2-SE-151~D10	1564408	319064	355545	674609	43.1223
AW3-SE-151~C6	1563514	273380	394753	668133	42.7328
AW2-SE-151~B8	1881242	442890	347724	790614	42.0262
AW2-SE-151~B10	1572577	369452	291117	660569	42.0055
AW2-SE-151~B5	1877724	417785	360738	778523	41.461
AW3-SE-151~H8	1506868	346944	270574	617518	40.9802
AW3-SE-151~G4	1732454	340833	368892	709725	40.9665
AW2-SE-151~A5	1879351	478407	290472	768879	40.9119
AW3-SE-151~F6	1821873	347367	391767	739134	40.57
AW3-SE-151~B7	1459496	355064	225461	580525	39.7757
AW2-SE-151~A6	2017525	442409	358963	801372	39.7205
AW2-SE-151~F11	1727490	419831	263967	683798	39.5833
AW2-SE-151~G9	1615005	239844	391653	631497	39.1019
AW3-SE-151~E5	1445580	273367	287667	561034	38.8103
AW3-SE-151~B4	1533368	346850	246810	593660	38.7161
AW3-SE-151~F11	1587795	298760	276067	574827	36.2028
AW3-SE-151~G3	1152716	282460	133731	416191	36.1053
AW2-SE-151~G7	1952149	407612	292681	700293	35.8729
AW2-SE-151~B9	1829920	417002	235624	652626	35.6642
AW3-SE-151~A6	1660043	285666	292819	578485	34.8476
AW3-SE-151~D1	1580182	311064	237671	548735	34.7261
AW3-SE-151~H6	1432576	207983	285106	493089	34.4197
AW2-SE-151~H6	2188091	343498	400458	743956	34.0002
AW2-SE-151~A4	2123588	381609	339409	721018	33.9528
AW3-SE-151~D7	1466343	232084	261921	494005	33.6896
AW3-SE-151~D9	1361725	290617	164894	455511	33.451
AW2-SE-151~H3	2043336	379962	303266	683228	33.4369
AW2-SE-151~B2	1634112	258929	284329	543258	33.2448
AW3-SE-151~F1	1978663	249497	404185	653682	33.0366
AW2-SE-151~H11	1840930	210918	386290	597208	32.4406
AW2-SE-151~D6	1316386	160365	256552	416917	31.6713
AW3-SE-151~D4	1451741	219089	230304	449393	30.9555
AW3-SE-151~H7	1510508	233487	232036	465523	30.819
AW2-SE-151~A10	1898859	329775	252458	582233	30.6623
AW2-SE-151~F8	1635789	373345	121846	495191	30.2723
AW2-SE-151~H9	1687097	272221	233734	505955	29.9897
AW2-SE-151~G6	1973549	205307	386493	591800	29.9866
AW2-SE-151~E5	2370276	269431	436606	706037	29.7871
AW2-SE-151~A7	2188359	319937	318694	638631	29.1831
AW2-SE-151~C11	1862186	320447	221137	541584	29.0832
AW2-SE-151~E3	1797575	225708	286815	512523	28.5119
AW2-SE-151~D3	1906902	351435	191299	542734	28.4616
AW3-SE-151~D2	1448951	228111	183599	411710	28.4143
AW3-SE-151~F3	1759116	274203	210616	484819	27.5604
AW3-SE-151~F4	2133783	304774	280513	585287	27.4295
AW3-SE-151~C1	1396096	263740	111014	374754	26.843
AW3-SE-151~A5	1307422	163856	182807	346663	26.515
AW2-SE-151~G4	2112154	228215	308113	536328	25.3925
AW2-SE-151~G11	1873385	192023	258899	450922	24.0699
AW2-SE-151~E11	2129298	240965	264649	505614	23.7456
AW2-SE-151~C1	1799100	191512	229548	421060	23.4039
AW3-SE-151~A2	1758341	242137	168878	411015	23.3752
AW2-SE-151~A9	2129493	209096	278778	487874	22.9103
AW3-SE-151~B3	1413887	100474	218605	319079	22.5675
AW3-SE-151~F8	1559177	182775	158180	340955	21.8676
AW3-SE-151~A10	1243893	126504	144576	271080	21.7929
AW3-SE-151~F10	1604072	184549	162606	347155	21.6421
AW2-SE-151~F1	1562745	201926	133289	335215	21.4504
AW3-SE-151~B8	1805927	211496	175069	386565	21.4054
AW2-SE-151~E8	2261406	133200	347239	480439	21.2451
AW3-SE-151~E4	1475956	188641	120851	309492	20.9689
AW3-SE-151~A1	1743620	157521	206028	363549	20.8502
AW3-SE-151~B5	1374356	133432	149120	282552	20.5589
AW2-SE-151~C2	1698434	163744	144384	308128	18.1419
AW2-SE-151~D4	2109347	121549	240553	362102	17.1665
AW2-SE-151~F9	1264413	80718	134193	214911	16.9969
AW3-SE-151~H9	1459583	113069	129803	242872	16.6398
AW3-SE-151~C11	1408224	145298	81047	226345	16.0731
AW3-SE-151~G9	1886437	119563	181153	300716	15.941
AW3-SE-151~C7	1516460	75470	161644	237114	15.636
AW3-SE-151~B6	1851054	169369	112092	281461	15.2054
AW2-SE-151~H7	1188608	19372	145412	164784	13.8636
AW3-SE-151~E7	1249947	90696	58722	149418	11.9539
AW2-SE-151~G5	628940	44061	30994	75055	11.9336
AW2-SE-151~D2	759027	32546	40364	72910	9.60572
AW2-SE-151~F5	430944	2077	31672	33749	7.83141
AW3-SE-151~A8	1556441	41995	74107	116102	7.45945
AW2-SE-151~F3	1041598	42709	24064	66773	6.41063
AW2-SE-151~C10	1461663	658	92501	93159	6.37349
AW3-SE-151~G6	1488163	80447	10384	90831	6.10357
AW2-SE-151~E7	1562055	59745	23771	83516	5.34655
AW3-SE-151~A11	1553642	16878	64002	80880	5.20583
AW2-SE-151~E1	1382008	58781	10713	69494	5.02848
AW3-SE-151~G11	1369581	39476	29229	68705	5.0165
AW3-SE-151~E11	732487	22583	11361	33944	4.63408
AW3-SE-151~B10	1030905	30871	15907	46778	4.53757
AW3-SE-151~A3	1429227	41274	16808	58082	4.06388
AW2-SE-151~H2	1368348	16145	21998	38143	2.78752
AW2-SE-151~B7	2040603	28178	28186	56364	2.76212
AW2-SE-151~F6	876090	21825	367	22192	2.53307
AW2-SE-151~A11	848035	16110	2027	18137	2.13871
AW3-SE-151~C10	765458	10816	3711	14527	1.89782
AW3-SE-151~E6	1306836	15014	3392	18406	1.40844
AW2-SE-151~G1	1525492	14273	1926	16199	1.06189
AW3-SE-151~D8	1055430	5090	3107	8197	0.77665
AW2-SE-151~C9	1638874	261	11347	11608	0.708291
AW3-SE-151~C9	719889	3167	349	3516	0.488409
AW2-SE-151~C5	1567819	1502	6008	7510	0.479009
AW2-SE-151~G10	967306	2024	2033	4057	0.419412
AW3-SE-151~B1	1455269	3780	1488	5268	0.361995

## Sheet: Fraction_IG_reads-VH
Sample Name	Total number of reads	Number of reads mapped to top Heavy chain model	Number of reads mapped to top Light chain model	Number of reads mapped to top Heavy & Light chain models	Percentage of reads mapped to top Heavy & Light chain models
VH-PE-76~A9	632857	32677	17479	50156	7.92533
VH-PE-76~B7	684210	28959	14167	43126	6.30304
VH-PE-76~C10	1482291	29236	61091	90327	6.09374
VH-PE-76~A11	547924	11822	14299	26121	4.76727
VH-PE-76~C12	1560081	55210	15087	70297	4.50598
VH-PE-76~C8	1869519	59958	20080	80038	4.28121
VH-PE-76~C6	565170	9846	12490	22336	3.95209
VH-PE-76~A12	559426	9576	9749	19325	3.45443
VH-PE-76~C7	1644503	26643	27058	53701	3.26549
VH-PE-76~B1	529081	11631	5185	16816	3.17834
VH-PE-76~C9	1780672	27295	22870	50165	2.81719
VH-PE-76~C2	509822	9547	4284	13831	2.71291
VH-PE-76~B5	572051	2745	12738	15483	2.70658
VH-PE-76~C4	489902	6862	5945	12807	2.6142
VH-PE-76~B8	482353	5779	6606	12385	2.56762
VH-PE-76~A7	490032	1393	10463	11856	2.41943
VH-PE-76~B9	654200	6947	8251	15198	2.32314
VH-PE-76~B10	585161	7674	5368	13042	2.22879
VH-PE-76~A10	632093	10281	2829	13110	2.07406
VH-PE-76~C1	518265	7317	3405	10722	2.06883
VH-PE-76~B11	692602	7918	5657	13575	1.96
VH-PE-76~B4	603062	8835	2512	11347	1.88156
VH-PE-76~C11	1585606	13836	15498	29334	1.85002
VH-PE-76~A2	367896	5085	1692	6777	1.8421
VH-PE-76~A4	544330	4778	5164	9942	1.82647
VH-PE-76~A6	572930	6197	4226	10423	1.81924
VH-PE-76~B12	617323	4592	6129	10721	1.73669
VH-PE-76~A3	426824	5990	1112	7102	1.66392
VH-PE-76~A5	580051	5424	4074	9498	1.63744
VH-PE-76~C3	592285	3983	5437	9420	1.59045
VH-PE-76~B3	581679	4159	4557	8716	1.49842
VH-PE-76~B6	633774	4908	4206	9114	1.43805
VH-PE-76~C5	612020	6331	601	6932	1.13264
VH-PE-76~A1	430781	2600	2261	4861	1.12842
VH-PE-76~B2	645554	3981	2082	6063	0.939193
VH-PE-76~A8	698372	387	1023	1410	0.201898
