# Supplementary material for: BALDR: a computational pipeline for paired heavy and light chain immunoglobulin reconstruction in single-cell RNA-seq data
Source: Genome Med. 2018 Mar 20;10:20. doi: 10.1186/s13073-018-0528-3 (PMC5859752; doi:10.1186/s13073-018-0528-3)
Supplement: Supplementary file 7 — Sequences from nested RT-PCR. The Ig chains obtained from Sanger sequencing of nested RT-PCR. (XLSX 62 kb) [file 13073_2018_528_MOESM7_ESM.xlsx]

## Sheet: AW2-AW3_human_plasmablasts
Sample	Chain	PCR sequence
AW2-SE-151_P1_A1	Heavy	TCACCTGCGCCGTCTCCGGCGGCTCCATCACTGATAGTAGTTATTACTGGGGCTGGATCCGCCAGGCCCCAGGGAAGGGACTGGAGTGGATTGGAATTATTTATTATACTGGAAGGACCCACTACAATCTGTCCCTGCAGAGTCGAGTCACCATATCCGCAGACCCGTCCAAGAATCAACTCTCCCTAATTCTGACGTCTGTGACAGCCTCAGACACGGCTGTGTACTTCTGTGCGAGGCCCCAGGTCATCGCTGCCACGGGAGCCATGGGTCCTTTTGATATCTGGGGCCAAGGGACAGTAGTCACCGTCTCTGCTGCCTCCACCAAGGGCCCATCGGTCTTCCCCCTGGCACCCTCCTCCAAGAGCACCTCTGGGGGCACAGCGGCCCTGGGCTGCC…
AW2-SE-151_P1_A10	Heavy	TCTCCTGTGCAGCCTCTGGATTGACCTTGAGCAACTATGTCATGAACTGGGTCCGCCAGGCTCCAGGGAAGGGGCTGGAGTGGGTCTCAAGTATTAGTGGTAGTGGTCTTAGCACATACTACACAGACTCCGTGAAGGGCCGCTTCACCATCTCCAGAGACACTTCCAAGAACACGGTGTATCTGCAAATGAACAGCCTGAGAGCCGGGGACACGGCCGTATATTTTTGTGCGAAGGGCTCAAGAGATGGCTACATCGCCTACTCCTACGCTCTGGACGTCTGGGGCCAAGGGACCACGGTCACCGTCTCCTCAGCCTCCACCAAGGGCCCATCGGTCTTCCCCCTGGCACCCTCCTCCAAGAGCACCTCTGGGGGCACAGCGGCCCTGGGCTGCCTGG
AW2-SE-151_P1_A11	Heavy	GCAATGTCTCCGGTGACTCCATCAGCGATGGTGGTTATTACTACGGCTGGATCCGCCAGCCCCCAGGGAAGGGCCTGGAGTGGATTGGGTCCATCTATTTCAGTGGGAAGACTAATTACAACCCGTCCCTCAAGAGTCGACTGACCATATCCGTAGACACGTCCAAGAACCAGTTTTCCCTGAGGCTGACCTCTGTGACTGCCGCGGACACGGCCCGATATTTCTGTGGGAGAGATTTCCATGACTACGGGGAAGATCCTTTCGATATCTGGGGCCAGGGGACAATGGTCACCGTCTCTTCAGCCTCCACCAAGGGCCCATCGGTCTTCCCCCTGGCACCCTCCTCCAAGAGCACCTCTGGGGGCACAGCGGCCCTGGGCTGCCTG
AW2-SE-151_P1_A2	Heavy	TCAGTGAGGGTCTCCTGCAAGACCTCTGGATACAGGTTCACCGACTCCTACTTACACTGGGTGCGACAGGTCCCTGGACAAGGGCTTGAGTGGATGGGGTGGCTCAACCCTAACGCCGGTGGCACAAACTATGCAGCGAAGTATGCACCCAAGTTTCAGGGCAGGGTCACCATGACCATGGACACGTCCATCAGGACAGTCTACATGGAGTTGAACCGCCTGCGATCTGACGACACGGCCGTTTATTTCTGTGCGAGAGAGGGGGGTTTTGTCGGAGCTAGCGAGGGCTTTGACCACTGGGGCCAGGGAACCCTGGTCACCGTCTCCACAGCCTCCACCAAGGGCCCATCGGTCTTCCCCCTGGCACCCTCCTCCAAGAGCACCTCTGGGGGCACAGCG…
AW2-SE-151_P1_A3	Heavy	TCTCCTGTGCAGCCTCTGGATTCAGTTTTAATGATTACGCCATGCACTGGGTCCGCCAAGTTCCAGGGAAGGGCCTGGAGTGGGTCTCAGCTATTAGTTGGAATAGTGCAGCTTCAGCCTACTCGGACTCTGTGAGGGGCCGTTTCATCGTCTCCAGAGACAACGCCAAGAGTCTCCTGTATCTGCAAATGAACAGTCTGAGACTTGAGGACACGGCCTTGTATTACTGTGGAAGGGGCAAGGAACTTTACGATATTTTGACTGGGTATCATAATGCGTTTGGCCACTGCGGCCAGGGAACCCTGGTCACCGTCTCGTCAGCCTCCACCAAGGGCCCATCGGTCTTCCCCCTGGCACCCTCCTCCAAGAGCACCTCTGGGGGCACAGCGGCCCTGGGCT…
AW2-SE-151_P1_A4	Heavy	TGTCCCTCACCTGCTCTGTTTCTGGTTCCCCCGTCATCACTAATCTTTACTTCTGGGGCTGGATCCGCCAGCCCCCAGGGAAGGGGCTGGAGTGGATTGGGAGTATCTATTTTGGTGAGACCACCTACTACAACCCGTCCCTCAGGAGTCGAGTCACCATATCCGCGTCCGACAATCACTTCTCCCTGACGCTGAGGTCTGTGACCGCCGCAGACACGGCTATGTATTACTGTGCGACTAAGCGCTACTGGGGCCGGGGAACCCTGGTCACCGTCTCCTCACCCTCCACCAAGGGCCCATCGGTCTTCCCCCTGGCACCCTCCTCCAAGAGCACCTCTGGGGGCACAGCGGCCCTGGGCTGCCTGGN
AW2-SE-151_P1_A5	Heavy	CACAGACGCTGTCTGTCACATGCAGTGTGTCTGGTGACTTCATCAGTGATGGCGGTTACTATTGGGCCTGGATCCGCCAGCACCCAGGGAAGGGCCTGGAGTGGATTGGGTCCATCTACTTCGATGGGCGCGCCCACTATAATCCGTCCCTCAAGAGTCGAGTTTCCATATCAGTGGACACGTCTAAGAACCAGTTCTCCCTGAAGCTCAGCTCTGTGAGTGCCGCGGACACGGCCGTCTATTTCTGTGCGCGAGATTTCCATGACTACGGGGAAGATGGTTATGATATCTGGGGCCAAGGGACAAAAGTCACCATCTCTTCAGCCTCCACCAAGGGCCCATCGGTCTTCCCCCTGGCACCCTCCTCCAAGAGCACCTCTGGGGGCACAGCGGCCCTGG…
AW2-SE-151_P1_A6	Heavy	TCTCCTGTGCAGTCTCTGGATTCACCTTTGATGATTATACCATGCACTGGGTCCGTCAATTGCCGGGGAAGGGTCCGGAGTGGGTCGCTCTGATTAATTGGGATGGTGGGACCACTGAATATGCAGACTCTGTTAAGGGCCGATTCACGATCTCCAGAGACAACATCAAAAATTCCCTGTATTTGCAAATGACCAGTCTGAGAACTGAGGACACCGCCGTGTATTATTGTGCAAAGCCCCGTAGATCAACGTTAAGGAGTCCGTCCATCTACGACGCCATGGACGTCTGGGGCCGAGGGACCACGGTCACCGTCACCTCAGCCTCCACCAAGGGCCCATCGGTCTTCCCCCTGGCACCCTCCTCCAAGAGCACCTCTGGGGGCACAGCGGCCCTGGGCT…
AW2-SE-151_P1_A7	Heavy	GGATTCACCTTCAGTAGTTATGGCATGCACTGGGTCCGCCAGGCTCCAGGGAAGGGGCTGGAATGGGTGGCACTTATATGGCATGATGGCAGTCAGAAATACTATGCAGACTCCGTGAAGGGCCGATTCACCTTCTCCAGAGACAATTCCAAGAACACGCTGTTTCTACAAATCAATAGTCTGAGAGCCGAGGACACGGGTCTCTATTACTGTGCGAGAGGTTTACTGGGCGCTACCACGTCCCACTACTTTGACTCCTGGGGCCAGGGAACACTGGTCACCGTCTCCTCAGCCTCCACCAAGGGCCCATCGGTCTTCCCCCTGGCACCCTCCTCCAAGAGCACCTCTGGGGGCACAGCGGCCCTGGGCTGCCTGG
AW2-SE-151_P1_A8	Heavy	GCTCTCCTGCAAGGCTTCTGGAGACAGTTTCAGCGGCCATTATGTCCACTGGGTGAGACAGGCCCCTGGACAAGGACTTGAGTGGATGGGGTGGATGAGCCACAACAATGGTGATGCAAATGTTGTAGCGAAGTTTCGCGACAGGGTCACCATGACGAGGGATACGTCTATCAGCACAGCCTACATGCAAGTGAGCAGGTTGCGCCCTGACGACACGGCCGTCTATTATTGTACGAGGGCAGTGTACGGCGAGTACATAGGCCACTGGGGCCAGGGAACCCTGGTCACCGTCCCCTCAGCCTCCACCAAGGGCCCATCGGTCTTCCCCCTGGCACCCTCCTCCAAGAGCACCTCTGGGGGCACAGCGGCCCTGGGCTGCCTGGT
AW2-SE-151_P1_A9	Heavy	TTTCCTGCAAGGCATCGGGATACACCTTCACCAACTTCTATATGCACTGGGTGCGCCAGGCCCCTGGACAAGGGCTTGAGTGGATGGGAATTATCAACCCTAGTGATGGTGACACAAGTTACGCACAGAAGTTCCAGGGCAGAGTCACCATGACCAGGGACACGTCCACGGGCACATTTTTCATGGACCTGAACACCCTGAGATCTGACGACACGGCCGTTTATTACTGTGCGAGAGATCTAAGGGCCCCCCATTGTGACAATATCAGCTGCGGAGCTTTTGATGTCTGGGGCCAAGGGACAATGGTCACCGTCTCATCAGCCTCCACCAAGGGCCCATCGGTCTTCCCCCTGGCACCCTCCTCCAAGAGCACCTCTGGGGGCACAGCGGCCCTGGGCT…
AW2-SE-151_P1_B1	Heavy	TGTCCCTCACCTGCGCTGTCTCCGGTGGCTCCGTTAGAAGTAGTAGTTATTACTGGGGCTGGATCCGCCAGCCCCCAGGGAAGGGACTGGAGTGGATTGGGATTATTTATTATACTGGAAGTACCTACTACAATCCGTCCCTGCAGAGTCGAGTCACCATATCCGCAGACACGTCCAAGAATCAGTTCTCCCTGAGGCTGACGTCTGTGACAGGCGCAGACACGGCTGTGTATTTCTGTGCGAGGCCCCAGGTCATCGCTGCTACGGGAGCCATGGGTGCTTTTGATATCTGGGGCCAGGGGACAGTGGTCACCGTCTCTATAGCCTCCACCAAGGGCCCATCGGTCTTCCCCCTGGCACCCTCCTCCAAGAGCACCTCTGGGGGCACAGCGGCCCTGG…
AW2-SE-151_P1_B10	Heavy	GGCCGATTCAACATCACCAGAGACAACGTCAAGAACTCCCTGTATTTGCAAATGAACAGTCTCAGACCTGAGGACACGGCCTTCTATTATTGTGCAAGAAATTTTCGAATCAGCAGTGGCTGGTATGGATTCGACCCCTGGGGCCAGGGAACCCTGGTCACCGTCTCTTCAGCCTCCACCAAGGGCCCATCGGTCTTCCCCCTGGCACCCTCCTCCAAGAGCACCTCTGGGGGCACAGCGGCCCTGGGCTGCCTGGT
AW2-SE-151_P1_B2	Heavy	CTGTCTATGGTGGGTCCTTCAGTAATTACTGCTGGAGCTGGATCCGCCAGTCCCCAGGGAAGGGGCTGGAGTGGATTGGGGAAATCAGTCATAGTGGAAGCACCATCTACAACCCGTCCCTCAAGAGTCGAGTCACCATGTCAGTTGACACGTCCAAAAATCAGTTCTCTTTGAAGTTGAGATCTGTGACCGCCGCGGACACGGCTGTATATTTCTGTGCGGGAGGTGTTTTTAAGACGATGTTGGTGACTCCTCCCTCTTGGGGTATGGACGTCTGGGGCCGAGGGACCACGGTCACCGTCTCCTCAGCTTCCACCAAGGGCCCATCGGTCTTCCCCCTGGCGCCCTGCTCCAGGAGCACCTCTGGGGGCACAGCGGCCCTGGGCTGCCTGGT
AW2-SE-151_P1_B3	Heavy	GGCTTATGGATACACCTTCACTTACTATAATATACATTGGGTGCGCCAGGCCCCCGGACAAAGGCTTGAGTGGATGGGATGGCTCAACCCTGGCAATGGTAACACAAAATATTCACAGAACTTCCAGGGCAGAGTCACCATTACCAGGGACACATCCGCGAACACAGCCTTCATGGACCTGAGCAGCCTGACATCTGAAGACACGGCTGTTTATTACTGTGCGAGGTCGCCGGGGGGCCGGAAGGATTTGGACCTCTGGGGCCAGGGAACCCTGGTCACCGTCTCCTCAGCCTCCACCAAGGGCCCATCGGTCTTCCCCCTGGCACCCTCCTCCAAGAGCACCTCTGGGGGCACAGCGGCCCTGGGCTGCCTG
AW2-SE-151_P1_B4	Heavy	GGCCTCTGGAGACACCCTAAGCGGTTATGATGTGAACTGGGTGCGACAGGCCTCTGGACAAGGACTTGAGTGGATGGGATGGATGAGCCCGAATACTGGTAAGATGGGCTATGCACAGAAGTTCCAGGGCAGACTCACCTTGACCATGAGCACCTCCACAGGCACAGCCTACATGGAGCTGAGTGGACTGAGATCTGAGGACACGGCCGTCTATTATTGTGCGAGAAGTCATTACTCCGGTTCAGGGTATCAAATCTATCACTTCTTCTACTACGGTATGGACGTCTGGGGCCAAGGGACCACGGTCAGTGTCTCCTCAGCCTCCACCAAGGGCCCATCGGTCTTCCCCCTGGCACCCTCCTCCAAGAGCACCTCTGGGGGCACAGCGGCCCTGGGCTG…
AW2-SE-151_P1_B5	Heavy	GGTCTCCTGCAGGGCTTCTGGAGGCACCTTCGGCAACTCCGCTATCACCTGGGTGCGACAGGCCCCTGGACAAGGGCTTGAGTGGATGGGAGGGATCGTCCCTCTCTTTGCTTCAGCGCACTACTCACAGAAATTCCAGGGCAGAGTCACCATTACCGCGGACGAATCCACGGCCACAGCCTACATGGAGCTGAGCGGCCTGAGATCTGAGGACACGGCCTTCTATTTCTGTTCGAGAGGCCAACTACTTTATTATGCGGACACCTGGGGCCAGGGAACCCTGGTCACCGTCTCCTCAGCCTCCACCAAGGGCCCATCGGTCTTCCCCCTGGCACCCTCCTCCAAGAGCACCTCTGGGGGCACAGCGGCCCTGGGCTGCCTG
AW2-SE-151_P1_B7	Heavy	CTCCTGTGCAGGCTCTGGATTCACCTTTAGCAGCTATGACATGAGCTGGGTCCGCCAGGCTCCAGGGAAGGGGCTGGACTGGGTCTCAGGTATTAGTGGCAGTGGTGGTAGCACATACTACGCAGACTCCGTGAAGGGCCGGTTCACCATCTCCAGAGACAATTCCAAGAACACTCTTTATCTCCAAATGAACAGCCTGAGAGCCGAGGACACGGCCGTGTACCACTGTGCGAAACGCGGGATACTATGGTTCAGGGAGTTATTACAGGGCCAGGGAACCCTGGTCACCGTCTCCTCAGGGAGTGCATCCGCCCCAACCCTTTTCCCCCTCGTCTCCT
AW2-SE-151_P1_B8	Heavy	TCTCCTGTGCAGCCTCTGGATTCAGCTTTGATAGTTATTGGATGACTTGGGTCCGCCAGGCTCCAGGGAAGGGGCTCGAGTGGGTGGCCGACATAAAGTATGATGGAAGTGAGAAATATTATGTGGACTCTGTGAAGGGCCGATTCACCATCTCCAGAGACAACGCCAAGAATTCACTGTATCTGCAGATGAACAGCCTGAGAGCCGACGACACGGCTGTATATTACTGTGCGAGAATTTATGATAGTAGTGGCTATTATGGTCGCGTTGGGACCTTTGATGTCTGGGTCCAAGGGACAATGGTCACCGTCTCTTCAGCCTCCACCAAGGGCCCATCGGTCTTCCCCCTGGCACCCTCCTCCAAGAGCACCTCTGGGGGCACAGCGGCCCTGGGCTGCC…
AW2-SE-151_P1_B9	Heavy	CTCCTGTCAGGGTTCTGGATACTCCTTTAGAAGCTACTGGATCGCCTGGGTGCGCCAGATGCCCGGGAAAGGCCTGGAGTGGATGGGGAATATAAATCCTGGTGACTCTGATACCAAATACAGCCCGTCCTTCCAAGGCCAGGTCTCCATCTCAGCCGACAAGTCCATCACCACCGCCTACCTGCAGTGGAGCAGCCTGAAGCCCTCGGACACCGGCACATATTACTGTGCGAGATTTGATAGTAGTCACGACAAATTTGACTACTGGGGCCAGGGAACCCTGGTCACCGTCTCCTCACCCTCCACCAAGGGCCCATCGGTCTTCCCCCTGGCACCCTCCTCCAAGAGCACCTCTGGGGGCACAGCGGCCCTGGGCTGCCTG
AW2-SE-151_P1_C1	Heavy	CTCCTGCAAGGGTTTTGGATACACCTTCACCAGCCATTGGATCGCCTGGGTGCGCCAGCTGCCCGGGAAAGGCCTGGAGTGGATGGGGATCATCTATCCTGGTGACTCTGATACCAAATATAGTCCGTCCTTCCAAGGCCAGGTCACCATCTCAGCCGACAAGGCCACCAGCACCGCCTACCTGCAGTGGTCCAGCCTGAAGGCCTCGGACAGCGCCATGTATTATTGTGTGGGACATCTTGAAGCACTGGCTGATCCCTTTGACTACTGGGGCCAGGGAACTCTGGTCACCGTCTCCCCGGCCTCCACCAAGGGCCCATCGGTCTTCCCCCTGGCACCCTCCTCCAAGAGCACCTCTGGGGGCACAGCGGCCCTGGGCTGCCTG
AW2-SE-151_P1_C11	Heavy	TGTCCCTCACCTGCGCTGTCTCCGGTGGCTCCATCAGTAGTAGTAGTTATTACTGGGGCTGGATCCGCCAGCCCCCAGGGAAGGGACTGGAGTGGGTTGGCATTATTTATTATACTGGAAGAACCCATTACAATCCGTCCCTGCAGAGTCGAGTCACCATATCCGCTGACACGTCGAAGAATCAGGTCTCCCTGAGGCTGACGTCTGTGACAGGCGCAGACACGGCTGTGTATTTCTGTGCGAGGCCCCAGGTCATCGCTGCTACGGGAGCCATGGGTGGTTTTGATATCTGGGGCCAAGGGACAGAGGTCACCGTCTCTAAAGCATCCCCGACCAGCCCCAAGGTCTTCCCGCTGAGCCTCTGCAGCACCCAGCCAGATGGGAACGTGGTCATCGCCT…
AW2-SE-151_P1_C3	Heavy	TCTCCTGTGAAGTGTCTGGACTCACCTTCAGTTCCTACGGCATGCACTGGGTCCGCCAGGCTCCAGGCAAGGGGCTGGAGTGGGTGGCTATGATTTGGTTTGATGGAAGTGAAAAGTACTATAGAGACTCCGTGAAGGGCCGATTCATCATCTCCAGAGACAATTCCAAGAACACGGTGTATCTGCACATGAACAGCCTGAGAGTCGAGGACACGGCTGTCTATTATTGTTTTGCGGTCCCACTTGTGGGTGCCACTGCCTATTCTGACTACTGGGGCCGGGGAACTCTTGTCACCGTCTCCTCGGCCTCCACCAAGGGCCCATCGGTCTTCCCCCTGGCACCCTCCTCCAAGAGCACCTCTGGGGGCACAGCGGCCCTGGGCTGCCTG
AW2-SE-151_P1_C4	Heavy	TCTCCTGTGCAGCCTCTGGATTCACCTTCAGTAACTATGGCATGCACTGGGTCCGCCAGGCTCCAGGCAAGGGGCTGGAGTGGGTGGCAGTTATTTCATATGATGCAAGTGAAAAATACTATGCAGACTCAGTGAAGGGCCGATTCACCATCTCCAGAGACAATTCCAAGAACACGCTGTTTCTGCAAATGAACAGCCTGAGACCTGAGGACACGGCTGCGTATTACTGTGCGAAAATAATCGCGGTGACTATAACATATTACCCATTAGGCGGGGGTATGGACGTCTGGGGCCAAGGGACCACGGTCACCGTCTCCTCAGCCTCCACCAAGGGCCCATCGGTCTTCCCCCTGGCACCCTCCTCCAAGAGCACCTCTGGGGGCACAGCGGCCCTGGGCT…
AW2-SE-151_P1_C6	Heavy	GTGAGAAGCCTGGGGCCTCAGTGAAGGTCTCCTGCATGACTTCTGGATACACCTTCAGCGGCCACTATATACACTGGGTGCGACAGGCCCCTGGACAAGGGCTTGAATGGATGGGCTGGATCAACCCCAACAGTGGTGGCGTAAATTATGCACAGAACTTTCAGGGCCGGGTCACCATGACCACGGACACGTCCATTAGAACAGCCTACATGGAGTTGACCAGGTTGACATCTGACGACACGGCCATATATTATTGTGCGAGAGATTGGGGAACTGGGGCCCACTTTGACTACTGGGGCCAGGGATCCCTGGTCACCGTCTCCTCAGCCTCCACCAAGGGCCCATCGGTCTTCCCCCTGGCACCCTCCTCCAAGAGCACCTCTGGGGGCACAGCGGCCC…
AW2-SE-151_P1_C7	Heavy	TGTCCTGCAAGGCTTCTGGAGGCACCTTCGGCAACTCCGCTATCACCTGGGTGCGACAGGCCCCGGGGCAAGGCCTTGAGTGGGTGGGAGGGATCATCCCTCTCTTTGCCTCTGCGCACTACGCACAGACTTTCCAGGACAGAGTCACCTTTACCGCGGACGAATCCACAGTTTACATGGAACTGCGCAGCCTGAAATCTGAAGACACGGCCTTCTATTATTGTGCGAGAGGACAATTACTTTATTATGCGGACATCTGGGGCCAGGGATCCCTGGTCACCGTCTCGTCAGCCTCCACCAAGGGCCCATCGGTCTTCCCCCTGGCACCCTCCTCCAAGAGCACCTCTGGGGGCACAGCGGCCCTGGGCTGCCTGG
AW2-SE-151_P1_C8	Heavy	GTCTCATGCAAGGGTTCTGGAGACACCTTCAACAGGTTTGCCGTCTACTGGGTGCGTCAGGCCCCTGGACAAGGGCTTGAGTGGATCGGAGGGAGCATCCCTATTTTTGGTACAACAAACTCCGCACAGAGCTTACAGGGCAGACTCAGGATTACCGCGGACGAATCCACGAGTACAGCCTACATGGAGCTGAGCGGCCTTAGATCTGAGGACACGGCCGTATATTACTGTGCGAGAGATCGGTACGATTTTTGGAGTGGTTACTCCGTCTACTGGGGCCAGGGAACCCTGGTCACCGTCTCCTCAGCCTCCACCAAGGGCCCATCGGTCTTCCCCCTGGCACCCTCCTCCAAGAGCACCTCTGGGGGCACAGCGGCCCTGGGCTGCCTG
AW2-SE-151_P1_D11	Heavy	TCTCCTGTGTAGCGTCTGGATTCGTCTTCAAGAGCTATGGCATGCACTGGGTCCGCCAGGCTCCAGGCAAGGGGCTGGAGTGGGTGGCAATTATCTGGTATGATGGAAGTAAAAAATACTATGCAGACTCCGTAAAGGGCCGATTCACCATCTCCAGAGACGATTCCAAGAACACACTGTATTTGCAAATGAACAGCCTGAGAGGCGACGACACGGCTGTCTATTTCTGTGCGAGAGTACGTTTTAGTGGCTACGATTACCTTGAGAACTGGGGCCAGGGAGCCCTGGTCACCGTCTCCTCAGCCTCCACCAAGGGCCCATCGGTCTTCCCCCTGGCACCCTCCTCCAAGAGCACCTCTGGGGGCACAGCGGCCCTGGGCTGCCTG
AW2-SE-151_P1_D3	Heavy	TGTCCCTCACCTGCACTGTCTCTGGCGGCTCCATCAGCGCTCCTGCTTACTCCTGGGTCTGGATCCGCCAGCCCCCCGGGAAGGGGCTGGAATGGATTGGGACTATCTCTTCTGGTGGGAACACCTATTATAACGCGTCCGTCATGACTCGTGTCTCCATTTCCGTTGACACGTCGATGAATCGGTTCTCCCTGAGGTTGTATTCTGTGACCGCCGCAGACACGGCTCTATATTACTGTGCGAAACAATCGTCCAAATTATCTACTGTGGTTCGGAGAGCCACCACAACCACCTACTACTACAAGGCTATGGACGTCTGGGGCCAAGGGGCCACCGTCATCGTCTCCTCCGCCTCCACCAAGGGCCCATCGGTCTTCCCCCTGGCACCCTCCTCCAAGA…
AW2-SE-151_P1_D4	Heavy	TCTCCTGTGCAGCCTCTGGATTCAATTTTAATGATTACGCCATGCACTGGGTCCGGCAAGTCCCAGGGAAGGGCCTGGAGTGGGTCTCAAGTATTAGTTGGAATAGTGCAAGTTCAGACTATGCGGACTCTGTGAAGGGCCGTTTCACCATCTCCAGAGACAATGCCAAGAGTTCCCTGTATCTGCAAATGAACAGTCTGAGACTTGAGGACACGGCCTTGTATTATTGTGGAAGGGGCAAGGAACTTTACGATATTTTGACTGGGTATCATAACGCGTTTGGCCACTGCGGCCAGGGAACCCGGGTCATCGTCTCCTCAGCATCCCCGACCAGCCCCAAGGTCTTCCCGCTGAGCCTCTGCAGCACCCAGCCAGATGGGAACGTGGTCATCGCCTGCC…
AW2-SE-151_P1_D5	Heavy	GGATACACCTTCAGCAACTTCTATATGCACTGGGTGCGCCAGGCCCCTGGACAAGGGCTTGAGTGGATGGGAATAATCAACCCAAGTGGTGGTGACACAAGTTACGCACAGAAGTTCCAGGGCAGAGTCACCATGACCAGGGACACGTCCACGGGCACATTTTACATGGAGCTGAGCAGCCTGAGATCTGAGGACACGGCCGTTTATTACTGTGCGAGAGATCTAAGGGCCCCCCATTGTGACAATATCAGCTGCGGAGCTTTTGATGTCTGGGGCCAAGGGACAATGGTCACCGTCTCATCAGCCTCCACCAAGGGCCCATCGGTCTTCCCCCTGGCACCCTCCTCCAAGAGCACCTCTGGGGGCACAGCGGCCCTGGGCTGCCTG
AW2-SE-151_P1_D6	Heavy	TCTCCTGTGCGGCCTCTGGATTCACCTTTAGTGACTATTGGATGACCTGGGTCCGCCAGGCTCCAGGGAAGGGGCTGGAGTGGGTGGCCACTCTAAATGACCATGGAACTGAGAAGTATTATGTGGACTCTGTGAAGGGCCGATTCACCATCTCCAGAGACAACTCCAAGAACTCATCCTATCTGCAAATGAACAGCCTGAGAGCCGACGACACGGCTATTTACTACTGTGCGAGAGTTTGGGAAGCGATTTACCAGGACAGAAGTGCTTATGACTTTGACTACTGGGGCCAGGGAACCCTGGTCACCGTCTCCTCAGCATCCCCGACCAGCCCCAAGGTCTTCCCGCTGAGCCTCTGCAGCACCCAGCCAGATGGGAACGTGGTCATCGCCTGCCTGG…
AW2-SE-151_P1_D7	Heavy	TCTCCTGTGCAGCCTCTGGATTCACTTTCAGTAGCGCCTGGATGAACTGGGTCCGCCAGGCTCCAGGGAAGGGGCTGGAGTGGGTTGGCCGTATTAGAAGCAACATTGATGGTGGAACAACAGACTACGCTGCACCCGTGAAAGGCAGATTCACCATCTCAAGAGATGATTCAAAAAACACGCTGTATCTGCAAATGAACAGCCTGAAAACCGAGGACACAGCCGTTTATTTCTGTACCACAGATCACATTGTAGTGGTGGTGGCTGCAGCTTACTACTTCGACCCCTGGGGCCAGGGAACCCTCGTCACCGTCTCCTCAGCCTCCACCAAGGGCCCATCGGTCTTCCCCCTGGCACCCTCCTCCAAGAGCACCTCTGGGGGCACAGCGGCCCTGGGCT…
AW2-SE-151_P1_D8	Heavy	TCTCCTGTGCAGCCTCTGGATTCACCTTTAGTAGTTATTGGATGACTTGGGTCCGCCAGGCCCCAGGGAAGGGGCTCGAGTGGGTGGCCGACATAAAGGATGATGGAAGTGAGAGATATTATGTGGACTCTGTGAAGGGCCGATTCACCATTTCCAGAGACAACACCAAGAATTCACTGTTTCTGCAAATGAACAGCCTGAGACCCGACGACACGGCTATTTATTATTGTGCGAGAATCTATGATAGTAGTGGTTATTACGGTCGCGTTGGGACCTTTGATGTCTGGCTCCAAGGGACAATGGTCACCGTCTCTTCAGCCTCCACCAAGGGCCCATCGGTCTTCCCCCTGGCACCCTCCTCCAAGAGCACCTCTGGGGGCACAGCGGCCCTGGGCTGCC…
AW2-SE-151_P1_D9	Heavy	CATATGATGCAAGTGAAAAATACTATGCAGACTCAGTGAAGGGCCGATTCACCATCTCCAGAGACAATTCCAAGAACACGCTGTTTCTGCAAATGAACAGCCTGAGACCTGAGGACACGGCTGTGTATTACTGTGCGAAAATAATCGCGGTGACTATAACATATTACCCATTAGGCGGGGGTATGGACGTCTGGGGCCAAGGGACCACGGTCACCGTCTCCTCAGCCTCCACCAAGGGCCCATCGGTCTTCCCCCTGGCACCCTCCTCCAAGAGCACCTCTGGGGGCACAGCGGCCCTGGGCTGCCTG
AW2-SE-151_P1_E10	Heavy	TCTCATGTGCAGCGTCTGGATTCAGTTTCAGTGACTATGGCATGCACTGGGTCCGCCAGGCTCCAGGCAAGGGGCTGGAGTGGGTGGCACTTATCTGGTATGATGGAATTAATAAATACTATTCAGACTCCGTGAAGGGCCGATTCACCATCTCCAGAGACAATTCCAAGAACACGCTGTATGTGCAAATGAACAGCCTGAGAGCCGAGGACACGGCTGTGTATTACTGTGCGAGAGATTATTATCGTTACGGATCTTATTATTATTATGGTATGGCCGTCTGGGGCCAAGGGACCACGGTCACCGTCTCCTCAGCCTCCACCAAGGGCCCATCGGTCTTCCCCCTGGCACCCTCCTCCAAGAGCACCTCTGGGGGCACAGCGGCCCTGGGCTGCCTG
AW2-SE-151_P1_E2	Heavy	TCTCTTGTGCAGCGTCTGGATTCACCTTCAGTAGTTTTGGCATGCATTGGGTCCGCCAGGCTCCAGGCAAGGGGCTGGAGTGGCTGGCAGTTATTTGGTCTGATGGAAGTCAGAAATACTATGGAGACTCCGTGAAGGGCCGAGTCTCCATCTCCAGAGACAATTCCAAGAATGCGCTGTATCTGGAAATGACCAACCTGAGAGTCGAAGATACGGCTGTGTATTATTGTGCGACAGATCGAGAGGGACCGTATTATTATGGATCGGGCCCTGACTACTGGGGCCTGGGAACCCTGATCACCGTCTCCGCAGCCTCCACCAAGGGCCCATCGGTCTTCCCCCTGGCACCCTCCTCCAAGAGCACCTCTGGGGGCACAGCGGCCCTGGGCTGCCTG
AW2-SE-151_P1_E4	Heavy	TGAGACTCTCCTGTGCAGCGTCTGGATTAACCTTCACTAGATATGACATGCACTGGGTCCGCCAGGCTCCAGGGAAGGGGCTGGAGTGGGTGGCAGTTATAGGGTATGATGGAAGTAGTAAACACTATGGAGACTCCGTGAAGGGCCGATTCACCATCTCCAGAGACAATTCCAAGAACACGCTGTATCTGCAAATGAACAGCCTGAGAGCCGAGGACACGGCTCTGTATTACTGTTTTGCGGTACCAACTGTAGGTGCCACTACTTACATTGACTACTGGGGCCAGGGAACCCTGGTCACCGTCTCCTCAGCCTCCACCAAGGGCCCATCGGTCTTCCCCCTGGCACCCTCCTCCAAGAGCACCTCTGGGGGCACAGCGGCCCTGGGCTGCC
AW2-SE-151_P1_E6	Heavy	TGTCCCTCACCTGCAATGTGTCTGGTTTCCTCATCAGCGACGGTGGCTACTACTGGAACTGGGTCCGCCAGCGCCCAGGGAAGGCCCTGGAGTGGATTGGATACATCTATTACGGTGGGAGGACCAACTACAACCCGTCCCTCAGGAGTCGAGTTTCCATCTCGATCGACACGTCCAAAAACCATATCTCCCTGAACCTGAACTCGGTGACTGCCGCGGACACGGCCGTGTATTTCTGTGCGAGGGATTGGCATGACTACGGGGATGATGCTTTTGATATCTGGGGCCAGGGGAAGATGGTCATCGTCTCTTCGGCCTCCACCAAGGGCCCATCGGTCTTCCCCCTGGCACCCTCCTCCAAGAGCACCTCTGGGGGCACAGCGGCCCTGGGCTGCCT
AW2-SE-151_P1_E8	Heavy	TCACCTGCACTGTGTCTGGTGACTCCATCAGAACTAGTTATTACTACTGGGGCTGGATCCGCCAGCCCCCAGGGAAGGGGCTGGAGTGGATTGGGAGTTGCTTTCATACTGGGTCTACCTACTACAACCCGTCCCTCAAGAGTCGAGTCAGCATATCCGTAGACACGTCCAAGAATCAGTTCTCCCTAAAGTTGAGTTCTGTGACCGCCGCAGACACGGCAGTGTATTACTGTGCGAGACATTATATTTGGGGCCAGGGGAGAATGGTCACCGTGTCTTCAGCCTCCACCAAGGGCCCATCGGTCTTCCCCCTGGCACCCTCCTCCAAGAGCACCTCTGGGGGCACAGCGGCCCTGGGCTGCCTGGN
AW2-SE-151_P1_E9	Heavy	TCTCCTGTGCAGCCTCTGGGCTCATCGTCACTGACAACTCCATGAACTGGGTCCGCCAGGCTCCAGGGAAGGGGCTGGAGTGGCTCTCACTTATTCATAGCGATGGTTCCACGAATTACGCAGACTCCGTGAGGGGCCGATTCACCGTCTCCAGCGACAGATCCAAGAACACGATGTATCTTCAAATGAAGAGCCTGAGAGTCGAGGACACGGCCGTGTACTTCTGTGCGAGAGATCGCCGCCACGGTGACTACTTATTTTACTACTATGGTATGGACGTCTGGGGCCAAGGGACCACGGTCACCGTCTCCTCAGCCTCCACCAAGGGCCCATCGGTCTTCCCCCTGGCACCCTCCTCCAAGAGCACCTCTGGGGGCACAGCGGCCCTGGGCTGCCTG
AW2-SE-151_P1_F1	Heavy	TCTCCTGTGCAGCCTCTGGATTCACCTTCAGTAATTATGGCATGCACTGGGTCCGCCAGGCTCCAGGCAAGGGGCTGGAGTGGGTGGCAGTTATTTCATATGATGCAAGTGAAAAATACTATGCAGACTCAGTGAGGGGCCGATTCACCATCTCCAGAGACAATTCCAAGAACACGCTGTTTCTGCAAATGAACAGCCTGAGACCTGAGGACACGGCTGTGTATTACTGTGCGAAAATAATCGCGGTGACTATAACATATTACCCATTAGGCGGGGGTATGGACGTCTGGGGCCAAGGGACCACGGTCACCGTCTCCTCAGCCTCCACCAAGGGCCCATCGGTCTTCCCCCTGGCACCCTCCTCCAAGAGCACCTCTGGGGGCACAGCGGCCCTGGGCT…
AW2-SE-151_P1_F10	Heavy	GACTTCTGGATACAGGTTCATCGACTCCTATTTACACTGGGTGCGACAGGCCCCTGGACAAGGGCTTGAGTGGATGGGCTGGGTCAACCCAAACACCGGTGGCACAGGCAGCGGACAGAAATATGCGCCGAAGTTTCAGGGCAGGCTCACCATCACCAAGGACTCGTCCATCGGCACGGTCTACATGGAATTGAGGCGCCTGACAAGTGACGACACGGCCCTTTATTGGTGCGCGCGAGAGGGGGGCTACGTGGGAGCCAGTGAGGGCTTTGACCACTGGGGCCAGGGAACGCTGGTCACCGTCTCCTCAGCCTCCACCAAGGGCCCATCGGTCTTCCCCCTGGCACCCTCCTCCAAGAGCACCTCTGGGGGCACAGCGGCCCTGGGCTGCCTG
AW2-SE-151_P1_F11	Heavy	TGTGTCTGGTTTCTTAATCAGCGATGGTGGTTACTACTGGAATTGGGTCCGCCAGCGCCCAGGGAAGGGCCTGGAGTGGGTTGGATACATCTATGACAGTGTGAGGACCAACTACAACCCGTCCCTCAAGAGTCGAGTAACCATATCAGTGGACACGTCTAAAAACCATTTGTACCTGAATCTGAACTCGGTGACTGCCGCGGACACGGCCGTTTATTATTGTGCGAGAGATTGGCATGACTACGGGGAGGATGCTTTTGATATCTGGGGCCAAGGGACAATGGTCACCGTCTCCTCGGCCTCCACCAAGGGCCCATCGGTCTTCCCCCTGGCACCCTCCTCCAAGAGCACCTCTGGGGGCACAGCGGCCCTGGGCTGCCTG
AW2-SE-151_P1_F2	Heavy	CTTCTGGATACAGCTTCACCAACTTCTATCTCCACTGGGTGCGGCAGGCCCCTGGACAGGGGCTTGAGTGGGTGGGATGGCTCAACCCTAGCAGCGGTGCCACAAACTATGCACAGAGGTTTGAGGGCAGTGTCACCATGACCGCGGACACGTCCATCAACACGGCCCACTTGGAGCTGAGGAGACTGACATATGACGACACGGCCGTTTATTACTGTGCGAGGTCGGTGGGGACGGTAGTGGTGATGCCCTTTGAGAATTGGGGCCAGGGGACCCTGGTCACCGTCTCCTCAGCCTCCACCAAGGGCCCATCGGTCTTCCCCCTGGCACCCTCCTCCAAGAGCACCTCTGGGGGCACAGCGGCCCTGGGCTGCCTG
AW2-SE-151_P1_F4	Heavy	TCAGTTGCACTGTCTCTGGTGGCTCCATCAGCAGTGGTCGCTACGACTGGACCTGGATCCGCCAGCACCCAGGGAAGGGCCTGGAGTCGATTGGATACATCCATTACAATGGGAGTTCCTACTACAACCCCTCCCTCAAGAGTCGAGTTACCATGTCAGCGGACACGTCCAAGAACCAGTTCTCCCTGAACCTGAGCTCTGTGACTGCCGCGGACACGGCCGTATATTACTGTGCGAGAGTCGTGGACTACTATGAAAGTAGTGTCGATTCGTGGGCTTTTGATATCTGGGGCCAAGGGACAATGGTCACCGTCTCTTCAGCCTCCACCAAGGGCCCATCGGTCTTCCCCCTGGCACCCTCCTCCAAGAGCACCTCTGGGGGCACAGCGGCCCTGGGCT…
AW2-SE-151_P1_F7	Heavy	TGCGCTGTCTCCGGTGGCTCCATCAGTAGTAGTAGTTACTACTGGGGCTGGATCCGCCAGCCCCCAGGGAAGGGACTGGAGTGGATTGGGATTATTTATTATACTGGAAGTACCTACTACAATCCGTCCCTGCAGAGTCGAGTCACCATATCCGCAGACACGTCCAAGAATCAGTTCTCCCTGAGGCTGACGTCTGTGACAGGCGCAGACACGGCTGTGTATTTCTGTGCGAGGCCCCAGGTCATCGCTGCTACGGGAGCCATGGGTGCTTTTGATATCTGGGGCCAAGGGACAGTGGTCACCGTCTCTATAGCCTCCACCAAGGGCCCATCGGTCTTCCCCCTGGCACCCTCCTCCAAGAGCACCTCTGGGGGCACAGCGGCCCTGGGCTGCCTG
AW2-SE-151_P1_F8	Heavy	TCTCCTGTGCAGCCTCTACATTCACCTTCAGTATGTTTGGCATGCACTGGGTCCGCCAGGCTCCAGGCAAGGGGCTGGAGTGGGTGGCAGTTATCTCATATGATGGCAGTAATACAAACTATGCAGACTCCGTGAAGGGCCGATTCACCATCTCCAGAGACAATTCCAAGAACACGCTATATCTGCAAATGAACAGCCTGACAGCTGAGGACACGGCTGTGTATTTCTGTGCGAAAGATACTGGGGGCTACTTTCTCATTGGAGCTTTGGATGCCTGGGGCCAAGGGACAATGGTCATCGTCTCTTCAGCCTCCACCAAGGGCCCATCGGTCTTCCCCCTGGCACCCTCCTCCAAGAGCACCTCTGGGGGCACAGCGGCCCTGGGCTGCCTG
AW2-SE-151_P1_G11	Heavy	TCACCTGCACTGAGTCTGGAGACGACTCCCTCAGAAGTGGCGGTTACTACTGGAATTGGATCCGCCAGCGCGCAGGGGGGGGCCTGGAGTGGATTGGGTACATCCATTTCGATGGGAGAACCTCCTACAACCCGTCCCTCAAGAGTCGAGTTTCGATATCAATAGACAGGTCTAAGGGCCAGTTCTCCCTGCAGCTGAACTCTGTGACTGCCGCCGACACGGCCGCCTATTACTGTGCGAGAGATTTCCATGACTACGGGGAGGATGCTTTTGATGTCTGGGGCCAAGGGATAGTGGTCACCGTCTCCTCAGCATCCCCGACCAGCCCCAAGGTCTTCCCGCTGAGCCTCTGCAGCACCCAGCCAGATGGGAACGTGGTCATCGCCTGCCTGGTCCAGG…
AW2-SE-151_P1_G2	Heavy	TCTCCTGTGTAGGCTCTGGATTCGCTTTCAGTGATGCCTTCATGAGCTGGGTCCGTCAGGCTCCAGGGAAGGGGCTGGAGTGGGTCGGTCGCATTAGGAAGAAGAGTGAGGGTGGGACAAAAGACTACGCTGAACCCGTGAAAGGCAGATTCACCATCTCAAGAGATGATTCAAGAGGCACAGTGTATCTCCAGATGAACAACCTCAGAAGCGAGGACACAGCCGTCTATTACTGTGCCACCTTAGGCTACAATAGTGCCTGGTATTACTTTGACAACTGGGGCCAGGGAACCTTGGTCGCCGTCTCCTCAGCCTCCACCAAGGGCCCATCGGTCTTCCCCCTGGCACCCTCCTCCAAGAGCACCTCTGGGGGCACAGCGGCCCTGGGCTGCCTG
AW2-SE-151_P1_G3	Heavy	TGTCCCTCACCTGCACTGTCTCTGGTGGCTCCATCACCAGTAGTAATTACTACTGGGGCTGGATCCGCCAGTCCCCAGGGAAGGGGCTGGAGTGGATTGGGACTGTTCACTTTGGTGGGACCACCTACTACAACCCGTCCCTCAAGAGTCGAGTCATCATATCCGCTGACACCTCCAAGAACCAGGTGTCCCTGAAACTGAACTCGGTGACCGCCGCAGACACGGCTGTATATTATTGCGCGACACCAGTTGTTCTGGATTACTATGATTCCGGTGCTGCTTCCGACCACTGGGGCCAGGGAGCCCTGGTCACCGTCTCCTCAGCCTCCACCAAGGGCCCATCGGTCTTCCCCCTGGCACCCTCCTCCAAGAGCACCTCTGGGGGCACAGCGGCCCTGG…
AW2-SE-151_P1_G4	Heavy	TCACCTGCACTGTCTCTGGTGGCTCCATCAGCAGTAGTAGTCACTACTGGGGCTGGATCCGCCAGCCCCCAGGGAAGGGGCTGGAGTGGATTGGGAGTATTTATAATACTGAGAGAACGTTCTACAATCCGTCCCTCAAGAGTCGAGTCACCATATCCGTTGACACGTCCAATAACCAGTTCTTCCTGTTCCTGGCCTCTGTGACCGCCGCCGACACGGCTGTATATTACTGTGCGAGTCCGGACCCCTCTCGGGACTACTGGGGCCAGGGAACCCTGGTCACCGTCTCCTCAGCCTCCACCAAGGGCCCATCGGTCTTCCCCCTGGCACCCTCCTCCAAGAGCACCTCTGGGGGCACAGCGGCCCTGGGCTGCCTG
AW2-SE-151_P1_G5	Heavy	CTCCTGTAAGGCTTCTGGATACACCTTCAGCAACTTTTGGATCGTCTGGGTGCGCCAGAGGCCCGGGAAAGCCCTGGAATGGATGGGGCTCGTCTATCCTGGTGACTCCGACACCATGTACAGCCCGTCCTTCCAAGGCCAGGTCACCGTCTCAGTCGACAAGTCCATCACTACCGCCTTCCTCCAGTGGCGCAGCCTGAGGGCCTCGGACACCGCCATTTATTACTGTGCGAGACTGGCAGAAGCCCTGGCTGATCCCTATGACCACTGGGGCCAGGGAACGCAGGTCACCGTCTCCTCTGCCTCCACCAAGGGCCCATCGGTCTTCCCCCTGGCACCCTCCTCCAAGAGCACCTCTGGGGGCACAGCGGCCCTGGGCTGCCTG
AW2-SE-151_P1_G6	Heavy	TCTCCTGTGCAGCCTCTGGATTCACCTTCAGCAGCTATGCCATGCACTGGGTCCGCCAGGCTCCAGGCAAGGGGCTGGAGTGGGTGACAATTATTTCATCTGATGGAAGCAATAAATACTATGCAGAGTCCGTGAAGGGGCGATTCACCATCTCCAGAGACAATTCCAACAATATGCTGGATCTGCAAATGAACAGCCTGAGAGGTGAGGACACGGCTGTGTATTACTGTGCGAAAGCGGTGGAATATTGTAGTGGTGATTGCTATTCATTCGGGTTCGACTACTACTACGGAATGGACGTCTGGGGCCAAGGGACCACGGTCACCGTCTCCTCAGCATCCCCGACCAGCCCCAAGGTCTTCCCGCTGAGCCTCTGCAGCACCCAGCCAGATGGGAACG…
AW2-SE-151_P1_H1	Heavy	GCAAGGCTTCTGGATACAGCTTCACCGGCTACTATATACACTGGGTGCGACAGGCCCCTGGACAAGGGCTTGAGTGGATGGGATGGATCAACCCTAAAACTGGTGGGACACACTATGCACAGAAATTTCAGGTCAGGGTCACCATGACCCGGGACACGTCCATCAGTACAGCCTACATGGAACTGCGCAGCCTAACATCTGACGCCACGGCCGTGTATTTCTGTGCGAGAGGTTACGGTGACCAAATTGACTTCTGGGGCCAGGGAACCCTGGTCACCGTCTCTTCAGCCTCCACCAAGGGCCCATCGGTCTTCCCCCTGGCACCCTCCTCCAAGAGCACCTCTGGGGGCACAGCGGCCCTGGGCTGCCTG
AW2-SE-151_P1_H10	Heavy	TCTCTTGTGTAGCCTCTGGACTCACCTTCGATGATCATGCCATGCACTGGGTCCGGCAAGTTCCAGGGAAGGGCCTGGAGTGGGTCTCAGGTATTAGTTGGAACAGTGGGGCCATAGGCTATGCGGCCTCTGTGAAGGGCCGGTTCATCATATCCAGAGACAACGCCAAGAACTCACTGTATTTGCAAATGAACAGTCTCACTCCTGAAGACACGGCCTTCTACTACTGTACTAAAGGCCCTGTCGGCTACTTCTACTCCTCCGTCATGGACGTCTGGGGCCAAGGGACCGCGATCACCGTCTCCTCAGCCTCCACCAAGGGCCCATCGGTCTTCCCCCTGGCACCCTCCTCCAAGAGCACCTCTGGGGGCACAGCGGCCCTGGGCTGCCTG
AW2-SE-151_P1_H11	Heavy	TTGCGCTGTCTCTGGCGCCTCCATGAGTCTGGGCACGGGCTACTGGGTCTGGATCCGCCAGACCCCAGGGAAGGGGCTGGAGTGGGTTGCGACCATCTCTAACACTGGGAACACCCACTACAACCCGTCCCTGGCGAATCGACTCAGCATGTCCGTTGACACGTCCAAGAACCAAATCTCCCTGACGCTGTCCTCTGTGACCGCCGCAGACACGGCTGCTTATTTTTGTGCGAGACAATCGACGAAGTTAACTTCTGTGACTCGGGGAATGGTCAGGACCAACCTCTACTACAATGCTATGGACGTGTGGGGCCAAGGAACCACGGTCACCGTCTCCTCAGCATCCCCGACCAGCCCCAAGGTCTTCCCGCTGAGCCTCTGCAGCACCCAGCCAGATGG…
AW2-SE-151_P1_H3	Heavy	TCTCCTGTGCAGCCTCTGGATTCACCTTTAGTACTTATTGGATGACTTGGGTCCGCCAGGCCCCAGGGAAGGGGCTCGAGTGGGTGGCCGACATAAAGTATGATGGAAGTGAGAGATATTATGTGGACTCTGTGAAGGGCCGATTCACCATTTCCAGAGACAACACCAAGAATTCACTGTATCTGCAAATGAACAGCCTGAGAGCCGACGACACGGCTATTTATTACTGTGCGAGAATCTATGATAGTAGTGGTTATTACGGTCGCGTTGGGACCTTTGATGTCTGGCTCCAAGGGACAATGGTCACCGTCTCTTCAGCCTCCACCAAGGGCCCATCGGTCTTCCCCCTGGCACCCTCCTCCAAGAGCACCTCTGGGGGCACAGCGGCCCTGGGCTGCC…
AW2-SE-151_P1_H4	Heavy	TCTCCTGCGAGGCTTCCGGCGGCACCTTCAGCAAGTACGCTATCAGTTGGCTGCGACAGGCCCCTGGACAAAGACTTGAGTGGATGGGAGGGATCCTCCCTATTTTCCGCACAACAAAGTATGCACAGAACTTCCAGGGCAGAGTCACGATTACCGCGGACGAATTCACGAGCACAGGGTACATGGAGTTGAGCAGCCTGAGATCTGACGACACGGCCGTGTATTACTGTGCGAGAGGGGTGGGAGCTACTCCTTACAACTTCTACGGTCTGGACGTCTGGGGCCAAGGGACCACGGTCACCGTCTCCTCAGCCTCCACCAAGGGCCCATCGGTCTTCCCCCTGGCACCCTCCTCCAAGAGCACCTCTGGGGGCACAGCGGCCCTGGGCTGCCTG
AW2-SE-151_P1_H6	Heavy	CTTCTGGAGGCACCTTCGGCAACTCCGCTATCACCTGGGTGCGACAGGCCCCTGGACAAGGGCTTGAGTGGATGGGAGGGATCATCCCTCTCTTTGCCTCAGCGCACTACGCACAGAGGTTCCAGGACAGAGTCACCTTTACCGCGGACGAATCCACAGTTTACATGGAGCTGCGCAGCCTGAGATCTGAGGACACGGCCTTGTACTTCTGTGCGAGAGGACAATTACTTTATTATGCGGACATCTGGGGCCAGGGATCCCTTGTCACCGTCTCCTCAGCCTCCACCAAGGGCCCATCGGTCTTCCCCCTGGCACCCTCCTCCAAGAGCACCTCTGGGGGCACAGCGGCCCTGGGCTGCCTG
AW2-SE-151_P1_H7	Heavy	TCACCTGTGCTGTCGCTGGTGGCTCCCTCAGCAGTGGCCCTTACTCCTGGAACTGGTTCCGGCAGCCACCAGGGAAGGGCCTGGAGTGGATTGGGTACATCTATGCTAGTGGAAGCAGGTCCTACAACGCGTCCCTCGGGAGTCGAGTCACCATATCAGTGGACAGGTCCAAGAATCAATTCTCCCTGAGGCTGAACTCTGTGACCGCCGCGGACACGGCCGTGTATTATTGTGCCAGATATTTCTATGGTTCCGGGAGTTCATCCCATTTTGACTACTGGGGCCAGGGAATCCTGGTCACCGTCTCCTCAGCATCCCCGACCAGCCCCAAGGTCTTCCCGCTGAGCCTCTGCAGCACCCAGCCAGATGGGAACGTGGTCATCGCCTGCCTGGTCCAGG…
AW2-SE-151_P1_H8	Heavy	TCTCCTGTGCAGCCTCTGGATTCACCTTTAGTCGCTATCCCATGAGCTGGGTCCGCCAGGTTCCAGGGAAGGGGCTGGAGTGGGTCTCAGCTATTGATAATGGTGGTGATAACACATACTACGCAGACTCCGTGAAGGGCCGGTTCACCATCTCCAGAGACAATTCCAACAACACGCTGTATCTGCAAATGAGCAGCCTGAGACCCGAGGACACGGCCCTATATCACTGTGCGAAAGCCTGTGGTGGTGATTGCTCTCCGCCCGTCTATTACGGTTTGGACGTCTGGGGCCAAGGGACCACGGTCACCGTCTCCTCAGCATCCCCGACCAGCCCCAAGGTCTTCCCGCTGAGCCTCTGCAGCACCCAGCCAGATGGGAACGTGGTCATCGCCTGCCTGG…
AW2-SE-151_P1_H9	Heavy	ACCTGCACTGTCTCAGGTGCCTCCATCGACAGTGGCGGATATTACTGGAGTTGGATCCGCCAGCGCCCGGGGAAGGGCCTGGAGTGGATTGGGTACATCTATTTCACTGGGAGAACTGAATACAACCCGTCCCTCAAGAGTCGCCTTACGATATCACTAGACCCGTCTAAGACCCAGTTCTCCCTGGGGCTGACCTCTGTGACAGCCGCGGACACGGCCGTCTATTACTGTGCGAGAGATTTCCATGACTACGGGGAGGACGCTTTTGATCTCTGGGGCAACGGGACAATGGTCACCGTCTCCTCAGCCTCCACCAAGGGCCCATCGGTCTTCCCCCTGGCACCCTCCTCCAAGAGCACCTCTGGGGGCACAGCGGCCCTGGGCTGC
AW3-SE-151_P2_A10	Heavy	CACTGTCTCTGGTGGCTCCATGAGCAGTTTTAGTTACTACTGGGGATGGATCCGACAGTCCCCAGGGAAGGGACTGGAATGGATTGGAATTGTCTATTATACTGGGCGCACCCACTATAACCCGTCCCTCAAGAGTCGAGTCACCATTTCCGTGGACATGTCCAAGAACCTCTTCTCCCTGAGCTTGAGCCCTCTGACAGCCGCAGACACGGCTGTCTATTACTGTGCGAGGCCCCAGGTGATTCCTGATACGGGAGCCATGGGTGCTTTTGATATCTGGGGCCAAGGGACAATGGTCACCGTCTCTAC
AW3-SE-151_P2_A2	Heavy	GACTTCTGGAGGCACCTTCAACAACTTCGCCATCACCTGGGTGCGACGGGCCCCTGGACAAGGACTTGAGTGGATGGGAGGAATCATCCCTACTCTTGGTACAACATTCTACGCACAGAAGTTCCAGGGCAGGGTCGCACTCTCCGCGGACGCTTCAACGACCACAGCCTACATGGAACTGAGCAGCCTGAGATCTGAGGACACGGCCCTGTATTATTGTGCGAGAGGACAATTACTTTATTATGCGGACTCCTGGGGCCAGGGAACCCTGGTCACCGTCTCCTCAGCCTCCACCAAGGGCCCATCGGTCTTCCCCCTGGCACCCTCCTCCAAGAGCACCTCTGGGGGCACAGCGGCCCTGGGCTGCCTG
AW3-SE-151_P2_A4	Heavy	TCTCCTGCAAGACTTCCGGTTACACCTTTTCCAATTACGGTATCAACTGGGTGCGACAGGTCCCTGGACAAGGGCCTGAGTGGATGGGATGGATCAGTGGTTATAATGGTAACACACACTATGCACAGAAGTTCCAGGGCAGAGTCACCATGACCGCAGACACCTCCACGAGCACAGTCTACATGGACCTGAGGAGCCTGAGATCTGACGACACGGCCGTATATTACTGTGCGAGGGGTGTCCCCGGCCCAATTGTTGTCCTACCAGCTTCTAACCTCAACTGGTTCGACCCCTGGGGCCAGGGAACCCTGGTCACCGTCTCCTCAGCCTCCACCAAGGGCCCATCGGTCTTCCCCCTGGCACCCTCCTCCAAGAGCACCTCTGGGGGCACAGCGGCCC…
AW3-SE-151_P2_A5	Heavy	TTCTGGATACAGCTTTTCCAGTCACTGGATCGCCTGGGTGCGCCAGATGCCCGGGAAAGGCCTGGAGTGGATGGGGACCATCTATCCTGGTGACTCTGATACCTTCTACAGCCCTTCCTTCCAAGGCCAAGTCAGCATTTCAGTCGACAAGTCCATCGCCACCGCCTACCTCCTGTGGAGCAGTCTGAAGGCCTCGGACACCGCCATCTATTACTGTGCGAGACATGTACATGCACTGGCTGATCCCTTTGACTACTGGGGCCAGGGAACCCTGGTCACCGTCTCCTCACCCTCCACCAAGGGCCCATCGGTCTTCCCCCTGGCACCCTCCTCCAAGAGCACCTCTGGGGGCACAGCGGCCCTGGGCTGCCTG
AW3-SE-151_P2_A6	Heavy	CTTCTGGAGGCACCTTCGGCAACTCCGCTATCACCTGGGTGCGACAGGCCCCTGGACAAGGGCTTGAGTGGATGGGAGGGATCGTCCCTCTCTTTGCCTCAGCTCACTACGCACAGAAGTTCCAGGGCAGAGTCGCCATTACCGCGGACGCATCTACGGGCACAGCCTACATGGAACTGAGCGGCCTGAGGTCTGAAGACACAGCCTTATATTTCTGTGCGAGAGGACAATTACTTTATTATGCGGACATCTGGGGCCAGGGAACCCTGGTCACCGTCTCCCCAGCCTCCACCAAGGGCCCATCGGTCTTCCCCCTGGCACCCTCCTCCAAGAGCACCTCTGGGGGCACAGCGGCCCTGGGCTGCCT
AW3-SE-151_P2_A8	Heavy	TCTCCTGTGCAGCCTCTGGATTCACCTTTAGCAGCTATGCCATGAGCTGGGTCCGCCAGGCTCCAGGGAAGGGGCTGGAGTGGGTCTCAAGTATTAGTATTGGAGGTGGTAATACATATTACGCAGACTCCGTGAAGGGCCGCTTCACCATCTCCAGAGACAATTCCGGGAACACATTATATGTGGAAATGAGCAGCCTGAGAGCCGAGGACACGGCCGTATATTACTGTGCGAAAGATGAGGATGGACTACGGTGGCCCCCACGCTACTTTGACTCCTGGGGCCAGGGAACTCTGGTCACCGTCTCCTCAGCATCCCCGACCAGCCCCAAGGTCTTCCCGCTGAGCCTCTGCAGCACCCAGCCAGATGGGAACGTGGTCATCGCCTGCCTGGTCCAGG…
AW3-SE-151_P2_B11	Heavy	TGCAGTGTCTCCGGTGGCTCCGTCAGCAGTGATAGTCACCACTGGAGCTGGATTCGGCAGTTCCCAGGGGAGGGACTGGAGTGGATTGGTTATACCTATCCACGTGGGAGCACCTATTTTAATCCCTCCGTCACCCCCTACTATAATCCCTCCCTCACCAGTCGAGTCACCATTTCCGTGGACGCGTCGAAGAACCAGTTCTCCCTGACGTTGACCTCTGTGACCGCTGCGGACACGGCCGTCTATTACTGTGCACACTATTACGTTGGTCTTGGTGGGCGGGGAGACTGGGGCCAGGGAATCCTTGTCACCGTCTCCTCAGCCTCCACCAAGGGCCCATCGGTCTTCCCCCTGGCGCCCTGCTCCAGGAGCACCTCCGAGAGCACAGCGGCCCTGGGC…
AW3-SE-151_P2_B2	Heavy	CTTCTGGATACAGCTTCACCAACTTCTATCTCCACTGGGTGCGACAGGCCCCTGGACAAGGGCTTGAGTGGGTGGGATGGATCAACCCCAGCAGCGGTGCCACAAACTATGCACAGAGGTTTCAAGACAGGGTCTCCTTGACCACGGACACGTCCATCAACACAGCCCAAATGGAGCTGAGCGGACTGAGATCTGACGACACGGCCGTATATTACTGTGCGAGATCGGTGGGGGTAGTGGTAGTTATGCCATTTGAAAATTGGGGCCAGGGAACCCTGGTCACCGTCTCCTCAGCCTCCACCAAGGGCCCATCGGTCTTCCCCCTGGCACCCTCCTCCAAGAGCACCTCTGGGGGCACAGCGGCCCTGGGCTGCCTG
AW3-SE-151_P2_B5	Heavy	CACTGTCTCTGGTTACTCCATCAGCGATGGTGCTTATTACTGGAGCTGGATCCGCCAGCGCCCAGGGAAGGGCCTGGAGTGGATTGGATACATCTATTACAGTCGGAAGATTAACTACAACCCGTCCCTCAAGAGTCGAGTTACCATATCAGTAGACACGTCTAAGAACCAATTCTCCCTGAAGTTGACCTCTGTGACTGCCGCGGACACGGCCGTGTATTTCTGTGCGAGAGATTTCCATGACTACGGGGAGGATGCTTTTGATCTCTGGGGCCCAGGGACAATGGTCAGCGTCTCTTCAGCCTCCACCAAGGGCCCATCGGT
AW3-SE-151_P2_B6	Heavy	TCTCCTGTGCAGCCTCTGGGTTCACCTTCGGTAGTTATACCTTCAACTGGGTCCGCCAGGCTCCAGGGAAGGGACTGGAGTGGGTCTCATCCATCAGTCGTACTAGTGATAACCAGAGATATTACGCAGAGTCAATGAAGGGCCGATTTAGCATCTCCAGAGACAACTCCAAGAACTCACTGTATCTGGAAATGAACAGCCTGAGAGCCGAGGACACGGCTATCTATTACTGTGCGAGAGACAGTACCGGTTATTTCACCTTTGACTACTGGGGCCAGGGAACCCTGGTCATTGTCTCCTCAGCCTCCACCAAGGGCCCATCGGTCTTCCCCCTGGCACCCTCCTCCAAGAGCACCTCTGGGGGCACAGCGGCCCTGGGCTGCCT
AW3-SE-151_P2_B7	Heavy	TGCACTGTGTCTGGTGACCTCATCAGCGACGGTGGTTACTACTACAATTGGGTCCGCCAGCGCCCAGGGAAGGGCCTAGAGTGGCTTGGATACATCTATTACAGTGGGAGGACCAACTACAATCCGTCCCTCAAGAGTCGAATAACCATATCAGTGGACTTCTCTAAGAACCAAGTTTACCTGACCCTGGACGCGCTGACTGCCGCGGACACGGCCGTGTACTACTGTGCGAGAGATTGGCATGACTACGGGGAGGATGCTTTTGATATCTGGGGCCAAGGGACAAGGGTCACCGTCTCTTCGGCCTCCACCAAGGGCCCATCGGTCTTCCCCCTGGCACCCTCCTCCAAGAGCACCTCTGGGGGCACAGCGGCCCTGGGCTGCCT
AW3-SE-151_P2_B8	Heavy	TCCCTCACCTGCGCTGTCTCTGGTTCCCCCGTCATCACTAACCTTTACTTCTGGGGCTGGATCCGCCAGCCCCCAGGGAAGGGGCTGGAGTGGATTGGGAGCATCTATTTTGGTGAAACCACCTACTACAACCCGTCCCTCAGAGGGCGAGCCGCCATATCCGTCGACTCGTCCCAGAACCGCTTCTCCCTGAGGTTGACCTCTGTGACCGCCGCAGACACGGCTATATATTACTGTGCGACTAAGCGCTTCTGGGGCCAGGGAACCCTGGTCACCGTCTCCTCACCCTCCACCAAGGGCCCATCGGTCTTCCCCCTGGCACCCTCCTCCAAGAGCACCTCTGGGGGCACAGCGGCCCTGGGCTGCCT
AW3-SE-151_P2_B9	Heavy	TGTCCCTCACCTGCACTGTCATTGGGGACTCCATCACCAGTGGTGGTTACTACTGGAGCTGGATCCGCCAGCCCCCAGGGGGGGGCCTGGAGTGGATTGGGTACATCTATTTCACTGGGAGAACCTCTTACAACCCGTCCCTCGGGAGTCGAGTTACCATGTCACTAGACACGTCTAAGACCCAGTTCTCCCTGAGGCTCAACTCTGTGACTGCCGCGGACACGGCCGTCTATTACTGTGCGAGAGATTGGCATGACTACGGGGAGGATGCTTTTGACATCTGGGGCCAGGGGACAATGGTCACCGTCTCCTCAGCCTCCACCAAGGGCCCATCGGTCTTCCCCCTGGCACCCTCCTCCAA
AW3-SE-151_P2_C1	Heavy	TCACCTGCGCTGTCTCCGGTGGCTCCATCACTAGTAGCAGTTACTACTGGGGCTGGATCCGCCAGCCCCCAGGGAAGGGACTGGAATATATTGGCATTATTTATTATACTGGAAGAACCCACTACAATCCGTCCCTGGAGAGCCGAGTCACCATATCCGCAGACACGTCCAAGAACCAGTTCTCCCTGAGGCTGACGTCTGTGACAGGCGCAGACACGGCTGTGTATTATTGTGCGAGGCCCCAGGTCATCGCTGCTACGGGAGCCATGGGTGCGTTTGATATCTGGGGCCAAGGGACAGTGGTCGCCGTCTCTACAGCCTCCACCAAGGGCCCATCGGTCTTCCCCCTGGCACCCTCCTCCAAGAGCACCTCT
AW3-SE-151_P2_C2	Heavy	TCTCCTGTGCAGTCTCTGGATTCACCGTAAGAGACAGTTCCCTGAGTTGGGTCCGCCAGGCTCCAGGGAGGGGGCTGGAGTGGGTCTCAATTCTTTATGGTGGTGTGACGACACAATACGCAGACTCCGTGCAGGGCCGATTCACCGTCTCCTGTGACAACTCCAACAACACAATGTATCTTCACATGAACAGCCTCAGAGGCGAAGACACGGCCGTATATTACTGTGCGAGCGACCGTACTATAATGCCACCAGCAGATATAGAAGACCACTACTACTACGGTCTGGACGTCTGGGGCCAAGGGACCACGGTCANCGTCTCCTCCGCCTCCACCAAGGGCCCATCGGTCTTCCCCCTGGCACCCTCCTCCAAGAGCACCTCTGGGGGCACAGCGGCCC…
AW3-SE-151_P2_C4	Heavy	TCACCTGCGCTGTCTCTGGTGCCTCCATTGACAGTGGTGGCTACTACTGGAGCTGGCTCCGCCAACACCCAGGGAAGGGCCTGGAGTGGATTGGGTACATCTATTTCACTGGGAGAACTTCTTACAACCCGTCCCTCAAGAGTCGAGTTACCATATCAGTCGACACGTCTAAGACACACTTCTCCCTGAGACTGAGCTCTGTGACTGCCGCGGACACGGCCGTCTATTACTGTGCGAGAGATTGGCATGATTACGGGGAGGATGCTTTTGATATCTGGGGCCAAGGGACAATGGTCACGGTCTCCTCAGCCTCCACCAAGGGCCCATCGGTCTTCCCCCTGGCACCCTCCTCCAAGAGCACCTCTGGGGGCACAGCGGCCCTGGGCTGCCTG
AW3-SE-151_P2_C7	Heavy	TTTAGTGGCTATTGGATGACCTGGGTCCGCCAGGCTCCAGGGAAGGGGCTGGAGTGGGTGGCCAACATAAAAAGAGATGGAAGTGAGAAATACTACGGAGACTCTGTGAACGGCCGATTCACCATCTCCAGGGACAATGGCAAGAGGTCACTGTATCTGGAAATGAACAGCCTGAGAGTCGACGACACGGCTGTCTATTATTGTGCGAGAGAAACGTACGATCACTACAATATTTTGACAGGTCATGTTCCGGGTAGGTTCTACTTTGAGTCTTGGGGCCAGGGAACCCTGGTCACCGTCTCCTCAGCATCCCCGACCAGCCCCAAGGTCTTCCCGCTGAGCCTCTGCAGCACCCAGCCAGATGGGAACGTGGTCATCGCCTGCCTGGTCCAGGGCTTC…
AW3-SE-151_P2_C8	Heavy	TGCACTGTCTCTGGTGACTCCGTCAGCAGTAGTAATTACTACTGGAGCTGGATCCGGCAGCCCCCAGGGAAGCGTCCGGAGTGGATTGGGTATATTTATTACAGAGGGAGCACCAACTACAACCCCTCCCTCCAGAGTCGAGTCACCATATCAGTAGACACGTCCAAGAACCAGTTCTCCCTGAAACTGAGTTCTGTGACCGCTGCGGACACGGCCGTGTATTACTGTGCGAGATGGCCCCCTTCCACAGAGATGGCTACAATTGGTGGCTGGCTTAACAACTGGGGCCAGGGAACCCTGGTCATCGTCTCCTCTGCCTCCACCAAGGGCCCATCGGTCTTCCCCCTGGCACCCTCCTCCAAGAGCACCTCTGGGGGCACAGCGGCCCTGGGCTGCCTG
AW3-SE-151_P2_D1	Heavy	CCTCTGAGTTCTCCGTCACTGACATCTCCATGAGTTGGGTCCGCCAGGCTCCAGGGAAGGGGCTGGAGTGGGTCTCAACTCTTTATGGTGATGTGACGGCTTATTACGCAGACTCCGTGAAGGGCCGATTCACCGTCTCCGGAGACAAATCCAAGAACACAGTGTATCTCCAAATGTCCAGCCTGAGGGTCGAAGACACGGCCGTGTATTACTGCGCGGGAGACCGTGTGACAAGTCCACCAGCTTCCATTGAGGACTTTTATTACTACGCTCTGGACATCTGGGGCCAAGGGACCACGGTCACCGTCTCCTCAGCCTCCACCAAGGGCCCATCGGTCTTCCCCCTGGCACCCTCCTCCAAGAGCACCTCTGGGGGCACAGCGGCCCTGGGCTGCCT
AW3-SE-151_P2_D2	Heavy	CCTTTGATAGTTATTGGATGACTTGGGTCCGCCAGGCTCCAGGGAAGGGGCTCGAGTGGGTGGCCGACATAAAGTATGATGGAAGTGAGAAATATTATGTGGACTCTGTGAAGGGCCGATTCACCATCTCCAGAGACAACGCCAAGAATTCACTGTATCTGCAGATGAACAGCCTGAGAGCCGACGACACGGCTGTATATTACTGTGCGAGAATTTATGATAGTAGTGGCTATTATGGTCGCGTTGGGACCTTTGATGTCTGGGTCCAAGGGACAATGGTCACCGTCTCTTCAGCCTCCACCAAGGGCCCATCGGTCTTCCCCCTGG
AW3-SE-151_P2_D3	Heavy	TCTCCTGCGCAGCGTCTGGGTTCACTTTCGGTAGTTATGGCATGCACTGGGTCCGCCAGGCTCCAGGCAAGGGGCTGGAGTGGCTGTCTTTTATATCGTTTGATTCAAGTAAAAAATACTATGCAGAATCCGTGAAGGGCCGATTCACCGTCTCCAGAGACAAATCCAGGGACACTCTGTATCTCCATATGAGCAGCCTGAGAGCCGAGGACACGGCTGTATATTATTGTGCGAGAGTTTTCGCTGACTACTACTTTGACTACTGGGGCCAGGGAACCCTGGTCACCGTCTCCTCAGCCTCCACCAAGGGCCCATCGGTCTTCCCCCTGGCACCCTCCTCCAAGAGCACCTCTGGGGGCACAGCGGCCCTGGGCTGCCTG
AW3-SE-151_P2_D4	Heavy	CCTGCACTGTCTCTGGTGACTCCATCAGCGATGGTGGTTACTACTGGGGCTGGGTCCGCCAGCACCCAGGGAAGGGCCTGGAGTGGCTTGGGTCCATCTATTTCGATGGAAGGACCAACTACAACCCGTCCCTCAAGAGTCGACTTATCATATCAGTAGACACGTCTAAGAACCAGTTCTCCCTGAGGCTGAGTTCTGTGACTGCCGCGGACACGGCCCTATACTTCTGTGCGAGAGATTTCCATGACTACGGGGAGGATCCTTTTGATGTCTGGGGCCCGGGGACAATGGTCACCGTCTCTTCCGCCTCCACCAAGGGCCCATCGGTCTTCCCCCTGGCACCCTCCTCCAAGAGCACCTCTGGGGGCACAGCGGCCCTGGGCTGCCTGGT
AW3-SE-151_P2_D5	Heavy	TGCAATGTTTCTGGTGGCTCCATCAGTAGTTCCTACTGGACCTGGCTCCGGCAGCCCCCAGGGAAGGGACTGGAGTGGATTGGATATGTCTATTTCAGTGGGAGCACCAAGTACAACCCCTCCCTCAAGAGTCGAGTGACCATTTCAATACAAGCGTCCAGGACCCAGTTCTCCCTGAAGCTGACGTCTGTGACCGCTGAGGACACGGCCCTATATTACTGTGCGAGAAGTGTAAATATGGACAACCCTACCGACTGGGGCCAGGGAACCCTGGTCACCGTCTCCTCAGCCTCCACCAAGGGCCCATCGGTCTTCCCCCTGGCACCCTCCTCCAAGAGCACCTCTGGGGGCACAGCGGCCCTGGGCTGCCTG
AW3-SE-151_P2_D6	Heavy	TCTCCTGTAAGGCTTCTGGATACAGTTTCACGAACTTCTATCTCCACTGGGTGCGACAGGCCCCTGGGCAAGGCCTTGAGTGGATGGGATGGATCAACCCTAGCAGTGGTGCCACAAAGTATGCAGAGAGGTTTGAGGACAGAGTCAGCCTGACCACGGACACCTCCATCAACACAGCCGACATGGAACTGAGCAGACTGCGATCTGACGACACGGCCGTCTATTACTGTGCGAGATCGGTGGGGATCGTTGTAGTTATGGCATTTGAGAATTGGGGCCAGGGAACCCTGGTCACCGTCTCCTCAGCCTCCACCAAGGGCCCATCGGTCTTCCCCCTGGCACCCTCCTCCAAGAGCACCTCTGGGGGCACAGCGGCCCTGGGCTGCCTG
AW3-SE-151_P2_D7	Heavy	TCTCCTGTGCAGCGTCTGGATTCACCTTCAGTCACTATGGCATGCACTGGGTCCGCCAGACTCCAGGCAAGGGGCTGGAGTGGGTGGCAGTTATATGGGATGATGGAAGTAATGAAGACTATGCAGACTCAGTGAAGGGCCGATTCACCATCTCCAGAGACAATTCCAAGAACACACTGTATCTGCAAATGAACAGCCTGAGAGCCGAGGACACGGCTATCTATTATTGTGCGAGAGGGGGAGCGATCGTGATTGCCCTTGATGCTTTTGATATCTGGGGCCACGGGGCAATGGTCACCGTCTCTTCAGCCTCCACCAAGGGCCCATCGGTCTTCCCCCTGGCACCCTCCTCCAAGAGCACCTCTGGGGGCACAGCGGCCCTGGGCTGCCTG
AW3-SE-151_P2_D9	Heavy	TGTCCCTCACCTGCACTGTCTCTGGTGACTCCATCAACAGTGGTGGTTACTACTGGAACTGGATCCGCCAGCACCCAGGGAAGGGCCTGGAGTGGATTGGGTACATCTATTACACTGGAAGAACCTCCTACAACCCGTCCCTCAAGAGTCGAGTTACCATATCACTAGACACGTCTAAGACCCAGTTCTTCCTGAGGCTGAGCTCTGTGACTGCCGCGGACACGGCCGTGTATTTCTGTGCGAGAGATTTGAATGACTACGGGGAGGATGCTTTTGATATCTGGGGCCAGGGGACAGTGGTCACCGTCTCTTCAGCCTCCACCAAGGGCCCATCGGTCTTCCCCCTGGCACCCTCCTCCAAGAGCACCTCTGGGGGCACAGCGGCCCTGGGCTGCC
AW3-SE-151_P2_E10	Heavy	TTCTCCGTCAGGGATAGCTCCATGAGTTGGGTCCGCCAGGCTCCAGGGAAGGGGCTGGAGTGGGTCGCAATTCTTTATGGTGGTGAGGCGCCTAATTACGCAGACTCCGTGAAGGGCCGATTCACCATCTCCGGAGACAATTCCAAGAACACACTGTTTCTCCAAATGAACGACCTGAGGGTCGAGGACACGGCCGTATATTTCTGTGCGAGAGACCATGTGATAAGTCCAGCGGCCTCTATCGAGGACTTTTATTACTTCGCTCTGGACATCTGGGGCCAAGGGACCATGGTCACCGTCTCCTCAGCCTCCACCAAGGGCCCATCGGTCTTCCCCCTGGCACCCTCCTCCAAGAGCACCTCTGGGGGCACAGCGGCCCTGGGCTGCC
AW3-SE-151_P2_E3	Heavy	TCTCTTGTGCAGCCTCTGGATTCACCTTCAGTAACTATGGCATGCACTGGGTCCGCCAGGCTCCAGGCAAGGGGCTGGAGTGGGTGGCAGTTATTTCATATGATGCCCGTGAAAAATACTATGCAGACTCAGTGAAGGGCCGATTCACCATCTCCAGAGACAATTCCAAGAACACGGTGTATCTGCAAATGAACAGCCTGAGACCTGAGGACACGGCTGCGTATTACTGTGCGAAAATAATCGCGGTGACTATAACATATTACCCATTAGGCGGGGGTATGGACGTCTGGGGCCAAGGGACCACGGTCACCGTCTCTTCAGCCTCCACCAAGGGCCCATCGGTCTTCCCCCTGGCACCCTCCTCCAAGAGCACCTCTGGGGGCACAGCGGCCCTGGGCT…
AW3-SE-151_P2_E4	Heavy	TCTCCTGTGCAGGCTCCGGATTCCCCTCCGGAAGTTATAATATGAACTGGGTCCGCCAGGCTCCACGGAAGGGGCTGGAGTGGGTCGCATCCATTAGTAGCGGTGGCTATTACAAAGACTACGCAGACTCAGTGAGGGGCCGATTCACCATCTCCAGAGACGACGCCGACAACTCCCTGTATCTCCAAATGAACAGCCTGAGAGCCGAAGACACGGCTGTCTATTACTGTGTCAGAGAGGCCCATAGGAGATTCGAGGGACCTGGGGCCGGATATTTTCAGGACTGGGGCCAGGGCACCCAGGTCATCGTCTCCTCAGCCTCCACCAAGGGCCCATCGGTCTTCCCCCTGGCACCCTCCTCCAAGAGCACCTCTGGGGGCACAGCGGCCCTGGGCTGCC…
AW3-SE-151_P2_E5	Heavy	TGTCCGTCACCTGCAGTGTCTCTGGTGGCTCCATCAGCAGTGGTGGTTTTTCCTGGAACTGGATCCGCCAGCACCCGGGGAAGGGCCTGGAGTGGATAGGGTACATCTTTAACACTGGGAGCGCCTACTACAACCCGTCCCTCAAGAGTCGTGTTACCATATCACTTGACACGTCTGAAAACCAGTTCTCGCTGACAATGGACTCTCTGACCGCCGCGGACACGGCCGTCTACTTCTGTGCGCGAGGGGAGTTTTGTAGGGGTCGTAACTGCCACTATGGGTGGTTCGACCCCTGGGGCCAGGGGATCCTCGTCACCGTCTCCTCAGCCTCCACCAAGGGCCCATCGGTCTTCCCCCTGGCACCCTCCTCCAAGAGCACCTCTGGGGGCACAGCGGCCC…
AW3-SE-151_P2_E7	Heavy	TGCACTGTCTCTGGTGACTCCATCGATAGTGGTGGTTATTACTGGAATTGGATCCGCCAGCACCCAGGGAAGGGCCTGGAGTGGATTGGGTACATCTATTACACTGGGCGCACTTCCTACAACCCGTCCCTCAAGAGTCGAGTTACCATATCACTAGATACGTCTAAGACCCGCTTCTCCCTGAGGCTGACCTCTGTGACTGCCGCGGACACGGCCGTGTATTACTGTGCGAGAGATTTGAATGACTATGAGGAGGATCCTCTTGATATCTGGGGCCAAGGGACAATGGTCACCGTCTCTTCAGCCTCCACCAAGGGCCCATCGGTCTTCCCCCTGGCACCCTCCTCCAAGAGCACCTCTGGGGGCACAGCGGCCCTGGGCTGC
AW3-SE-151_P2_E8	Heavy	TGCGATGTCTCCGGTGGCTCCATGAGTAGTAGTAGTTATTACTGGGGCTGGATCCGCCAGCCCCCAGGGAAGGGACTGGAATACATTGGCATTATTTATTATACTGGCAGGACCCACTATAACCCGTCCCTGGAGAGTCGAGTCACCATATCTGCAGACACGGCGAAGAATCAGTTCTCCCTGAGGCTGACCTCTGTGACCGCCGCAGACACGGGAGTCTATTACTGTGCGAGGCCCCAGGTCATACCTGCTACGGGAGCCATGGGTGCTTTTGATATCTGGGGCCAAGGGACAGTGGTCACCGTCTCTATAGCCTCCACCAAGGGCCCATCGGTCTTCCCCCTGGCACCCTCCTCCAAGAGCACCTCTGGGGGCACAGCGGCCCTGGGCTGCCTG
AW3-SE-151_P2_F1	Heavy	TGCACTGTCTCTGGTGGCTCCGTCAATAGTGGGAGTTACTACTGGACCTGGATCCGGCAGCCCCCAGGGAAGGGACTGGAGTGGATTGGAGATATCGATTACAGAGTGAAAAGCAGGAACCACCCCTCCCTCAAGAGTCGACTGACCATATCAGCAGACACGTCCAAGAACCAGATCTACTTGACCGTGAACTCTGTGAGCGCTGCGGACACGGCCGTTTATTACTGTGCGCGGGGAGACTTCGGTTCTAAAGCCTCCGGTATGGACGTCTGGGGCCCAGGGACCACGGTCATCGTCTCCTCAGCCTCCACCAAGGGCCCATCGGTCTTCCCCCTGGCACCCTCCTCCAAGAGCACCTCTGGGGGCACAGCGGCCCTGGGCTGCCTGGT
AW3-SE-151_P2_F11	Heavy	CACTGTCTCTGGTGACTCCATCGGCGATGGTGGCTACTACTGGGGCTGGGTCCGCCAGCACCCAGGGAAGGGCCTGGAGTGGATTGGACACATCTATTATAGTGGGACCACCTACTACAACCCGTCCCTCGAGAGTCGAGTTACGATATCAGTAGACACGTCTAAGAACCAATTTTCCCTGCGGCTGAGCTCTGTGAGTGCCGCGGACACGGCCGTCTACTACTGTGCGAGAGATCGCCATGATTACGGGATGGATGGTTTTGATATCTGGGGCCAAGGGACAATGGTCACCGTCTCTTCAGCATCCCCGACCAGCCCCAAGGTCTTCCCGCTGAGCCTCTGCAGCACCCAGCCAGATGGGAACGTGGTCATCGCCTGCCTGGTCCAGGGCTTCTTCCC…
AW3-SE-151_P2_F2	Heavy	TGCACTGTCTCTGATTACTCCATCAGCGATGGTGCTTATTACTGGAGCTGGATCCGCCAGCACCCAGGGAAGGGCCTGGAGTGGATTGGATACATCTATTACAGTCGGAAGATTAACTACAACCCGTCCCTCAAGAGTCGAGTTACCATATCACTTGACACCTCTAAGAACCAATTTTTCCTGAAGTTGACTTCTGTGACTGCCGCGGACACGGCCGTCTATTTCTGTGCGAGAGATTTCCATGACTACGGGGAGGATGCCTTTGATCTCTGGGGCCCAGGGACAAGGGTCACCGTCTCTTCAGCCTCCACCAAGGGCCCATCGGTCTTCCCCCTGGCACCCTCCTCCAAGAGCACCTCTGGGGGCACAGCGGCCCTGGGCTGCCTG
AW3-SE-151_P2_F3	Heavy	TGTGTGGCCTCTGGATTCAGCTTCAGCAACTATGCCATGACCTGGGTCCGCCAGGCTCCAGGGAAGGGGCTGGAGTGGGTCTCAGTTATTGGTGGGAAAGATGGTTCCACATTCTACGCAGACCCCGTGAAGGGCCGGTTCATCATCTCAAGAGACAATTCCAAGAACACACTGTATCTGCAAATGAACAGCCTGAGAGCCGAGGACACGGCCGTATATTTCTGTGCGAAAGATCGGACCTATTTCTATGATAGTAGTGGTTATTATTTTTTTGACTGTTGGGGCCAGGGAACCGTGGTCACCGTCTCCTCAGCCTCCACCAAGGGCCCATCGGTCTTCCCCCTGGCACCCTCCTCCAAGAGCACCTCTGGGGGCACAGCGGCCCTGGGCTGCCT
AW3-SE-151_P2_F4	Heavy	TCTCCTGCGCAGCCTCTGGATTCACCTTCAGTAACTATGGCATACACTGGGTCCGCCAGGCTCCAGGCAAGGGGCTGGAGTGGGTGGCAGTTATTTCATATGATGCAAGTGAAAAATACTATGCAGACTCAGTGAAGGGCCGATTCACCATCTCCAGAGACAATTCCAAGAACACGGTGTTTCTGCAAATGAACAGCCTGAGACCTGAGGACACGGCTGTGTATTACTGTGCGAAAATAATCGCGGTGACTATAACATATTACCCATTAGGCGGGGGTATGGACGTCTGGGGCGAAGGGACCACGGTCACCGTCTCCTCAGCTTCCACCAAGGGCCCATCGGTCTTCCCCCTGGCGCCCTGCTCCAGGAGCACCTCTGGGGGCACAGCGGCCCTGGGCT…
AW3-SE-151_P2_F5	Heavy	TGTCCCTCACCTGCGCTGTGTCCGGTGGTTCTATCACCAGTAGTAGTTTCTACTGGGGTTGGATCCGCCAGCCCCCGGGGAAGGGACTGGAGTGGATTGGGATTATTTATTATACTGGAAGGACCCACTACAACCCGTCCCTGCAGAGTCGAGTCACCATATCCGCAGACACGACAAAGAACCAGTTCTCCCTGAGGCTGACCTCTGTGACAGGCGCAGACACGGCTGTGTACTACTGTGCGAGGCCCCAGGTCATACCTGCTACGGGAGCCATGGGTGCTTTTGATGTCTGGGGCCAAGGCACAGTGGTCACCGTCTCTTTAGCCTCCACCAAGGGCCCATCGGTCTTCCCCCTGGCACCCTCCTCCAAGAGCACCTCTGGGGGCACAGCGGCCCTGG…
AW3-SE-151_P2_F6	Heavy	GCACTGTCTCTGGTTCCCCCATCACCACTAATCTTTACTTCTGGGGCTGGATCCGCCAGCCCCCAGGGAAGGGGCTAGAGTGGATTGGGAGTATCTATTTTGGTGAGACCACCTACTACAACCCGTCCCTCAGGAGTCGAGCCACCATATCCGTAGACACGTCCGACAACCACTTCTCCCTGAGGTTGAGCTCTGTGACCGTCGCAGACACGGCTATATATTACTGTGCGACTAAGCGATACTGGGGCCAGGGAACCCTGGTCACCGTCTCCTCACCCTCCACCAAGGGCCCATCGGTCTTCCCCCTGGCACCCTCCTCCAAGAGCACCTCTGGGGGCACAGCGGCCCTGGGCTGCCTGGTC
AW3-SE-151_P2_F7	Heavy	TCTCCTGTGCAGCCTCTGGATTCACCTTTGATGATTATGCCATGCACTGGGTCCGGCAAGTTCCAGGGAAGGGCCTGGAGTGGGTCTCAGGTATTAATTGGGATAGTGGTCACAAAGGCTATGCGGACTCTGTGAAGGGCCGATTCACCATCTCCAGAGACAACGCCAAGAACTCCCTGTATCTACAAATGAACAGTCTGAGAGCTGAGGACATGGCCTTGTATTATTGTGTAAAAGGCGACCACTTTGATCTTAGTGGTTATTACTCCCCCTTTGACTACTGGGGCCAGGGAGCCCTGGTCACCGTCTCCTCAGCCTCCACCAAGGGCCCATCGGTCTTCCCCCTGGCACCCTCCTCCAAGAGCACCTCTGGGGGCACAGCGGCCCTGGGCTGCCT
AW3-SE-151_P2_G1	Heavy	TCTCCTGTGCAGCCTCTGGATTCAGCTTTGATGATTATGCCATGCACTGGGTCCGGCAAGCTCCAGGGAAGGGCCTAGAGTGGGTCTCAGGTATTAGTTGGAATAGTGGTAGAATTGGCTATGCGGACTCTGTGAAGGGCCGATTCACCATCTCCAGAGACAATGCCAAGAACTCCCTGTATCTGCAAATGAACAGTCTGAGAGCTGAGGACACGGCCTTGTATTATTGTGCAAGAACCTCCGAGGGGGAGATATTCCGTAGGGTAGGTTTTGACTGCTGGGGCCAGGGAATCCTGGTCACCGTCTCCTCAGCCTCCACCAAGGGCCCATCGGTCTTCCCCCTGGCACCCTCCTCCAAGAGCACCTCTGGGGGCACAGCGGCCCTGGGCTGCCTG
AW3-SE-151_P2_G2	Heavy	TCACGTGCTCTGTCTCTGGTGGCTCCATCACTACTGGTGAATACTACTGGAATTGGATCCGCCAGTCCCCAGGGAAGGGCCTGGAGTGGATTGGGTACATCTCTTACAGTGGGAGCACCAACTACAACCCGTCCCTCAAGAGTCGACTCACGATGTCAGTAGACACGTCCAAGAACCAATTCTCCCTGAGGCTGAGCTCTGTGACTGCCGCAGACACGGCCGTGTATTACTGTGCCAGAGTAGGGCACGGGGACTTCGTGGGTTATGTTGACTCCTGGGGCCAGGGAACCCTGCTCACCGTCTCCTCAGCCTCCACCAAGGGCCCATCGGTCTTCCCCCTGGCACCCTCCTCCAAGAGCACCTCTGGGGGCACAGCGGCCCTGGGCTGCCTG
AW3-SE-151_P2_G3	Heavy	TCTCCTGTGCAGGCTCTGGATTCACCTTTGATGATTTTGCCATGCACTGGGTTCGGCAAGCTCCAGGGAAGGGCCTGGAGTGGGTCTCAAGTATTAGCTGGAATAGTGCTACCATAGGCTATGCGGACTCTGTGAGGGGCCGATTCACCATCTCCAGAGACAACGCCAAGAACTCCCTGTATCTGCAAATGAACAGTCTGAGAGCTGAGGACATGGCCTTATATTACTGTGCAAGAGATTTCAGTTGTAGTAGTACCAACTGTTATACCGGTGGGAGTTACTACTACTACGGTATGGGCGTCTGGGGCCAAGGGACCACGGTCACCGTCTCCTCAGCCTCCACCAAGGGCCCATCGGTCTTCCCCCTGGCACCCTCCTCCAAGAGCACCTCTGGGGGCA…
AW3-SE-151_P2_G4	Heavy	TCTCCTGTGCAGCCTCTGGATTCACCTTCAGTAACTATGGCATACACTGGGTCCGCCAGGCTCCAGGCAAGGGGCTGGAGTGGGTGGCAGTTATTTCATATGATGCAAGTGAAAAATACTATGCAGACTCAGTGAAGGGCCGATTCACCATCTCCAGAGACAATTCCAAGAACACGGTGTTTCTGCAAATGAACAGCCTGAGACCTGAGGACACGGCTGTGTATTACTGTGCGAAAATAATCGCGGTGACTATAACATATTACCCATTAGGCGGGGGTATGGACGTCTGGGGCGAAGGGACCACGGTCACCGTCTCCTCAGCTTCCACCAAGGGCCCATCGGTCTTCCCCCTGGCGCCCTGCTCCAGGAGCACCTCTGGGGGCACAGCGGCCCTGGGCTG
AW3-SE-151_P2_G5	Heavy	CAGCCTCTGGATTCACCTTCAGTAGTTATGGCATGCACTGGGTCCGCCAGGCTCCAGGCAAGGGGCTGGAGTGGGTGGCCTTTATTTCATATGATGGAAGTGATAAAAACTATGTAGACTCCGTGAAGGGCCGATTCACCATCTCCAGAGACAAGTCCAAGGACACGCTGTATCTGGAAATGAACAGCCTGAGAACTGAGGACACGGCTCTGTATTTCTGTGCGAGGGTTTACTCTTCATACTTTTTTGACTGTTGGGGCCAGGGAACCCTGGTCACCGTCTCCTCAGCCTCCACCAAGGGCCCATCGGTCTTCCCCCTGGCACCCTCCTCCAAGAGCACCTCTGGGGGCACAGCGGCCCTGGGCTGCCTGG
AW3-SE-151_P2_G6	Heavy	CCTGCACTGTCTCAGGTGCCTCCATCGACAGTGGTGGTTACTACTGGAACTGGATCCGCCAGCGCCCAGGGAAGGGCCTGGAGTGGATTGGGTACATCTATTTCACTGGGAGAACTGATTACAACCCGTCCCTCAAGAGTCGGCTTACCATATCACTAGACACGTCTAGGACCCAGTTCTCCCTGAGGCTGACCTCTGTGACAGCCGCGGACACGGCCGTGTATTACTGTGCGAGAGATTTCCATGACTACGGGGAGGACGCTTTTGATCTCTGGGGCCACGGGACAATGGTCACCGTCTCCTCAGCCTCCACCAAGGGCCCATCGGTCTTCCCCCTGGCACCCTCCTCCAAGAGCACCTCTGGGGGCACAGCGGCCCTGGGCTGCCNG
AW3-SE-151_P2_H1	Heavy	TCACCTGCGATGTCTCTGGTGCCTCCATCAGCAGTGCTGGTTACTCCTGGAACTGGATCCGGCAGCCACCGGGGAAGGGCCTGGAGTGGATTGGGTACATCTATCCTGGTGGGAACACCCACTACAACCCGTCCCTCAAGAGTCGAGGCACCATTTCACTAGACGGGTCCAGGAACCAGTTCTCCCTGAAACTGAGGTCTGTGACCGCCGCGGACACGGCCGTTTATTACTGTGTCTCATATTACTATGGTTCAGGGAGTTCATCTCACTTTGACTCCTGGGGCCAGGGAACCCTGGTCACCGTCTCCTCAGCCTCCACCAAGGGCCCATCGGTCTTCCCCCTGGCACCCTCCTCCAAGAGCACCTCTGGGGGCACAGCGGCCCTGGGCTGCCTG
AW3-SE-151_P2_H10	Heavy	TCTCCTGTGTAGCCTCTGGATTCTCCTTTAATGATTACGCCATGTACTGGGTCCGGCAAGCGCCAGGGAAGGGCCTAGAGTGGGTCTCTGGTATTAGTTGGAATAGTGCTGCCATAGACTATGCGGACTCTGTGAAGGGCCGATTCAGCATCTCAAGAGACAACGCCAAGAACTCCCTATATCTGCAAATGAATAGTCTGAGACCTGAAGACATGGCCTTGTATTACTGTGCAAAAGGCTCAATGCTTTACGATATTTTGACTGGCTTGGCGACTCCTTTTGACTCCTGGGGCCAGGGAACACTGGTCATCGTCTCCTCAGCCTCCACCAAGGGCCCATCGGTCTTCCCCCTAGCACCCTCCTCCAAGAGCACCTCTGGGGGCACAGCGGCCCTGGGCT…
AW3-SE-151_P2_H2	Heavy	TCACCTGCACTGTCTCCGGTGCCTCCATCAGCAGTGGTGATAACTACTGGAGTTGGATCCGCCAGTCCCCAGGGAAGGGCCTGGAGTGGATTGGGTACATCTATTACACTGAGAACTCCTACTACAACCCGTCCCTCAAGAGTCGAGTTTCCATATCAGTCGACACGTCCAAGAACCAGTTCTCCCTGAAGTTGAGCTCTGTGACTGCCGCAGACACGGCCTTTTATTACTGTGTCAGAGATCTTACCTATGATGATAATACTTATTTGTCTGTTCGTGCGGCTTTTGATATCTGGGGCCAAGGGACACTGGTCACCGTCTCTTCAGCCTCCACCAAGGGCCCATCGGTCTTCCCCCTGGCACCCTCCTCCAAGAGCACCTCTGGGGGCACAGCGGCCC…
AW3-SE-151_P2_H3	Heavy	TGTCCCTCACCTGCACTGTCTCTGGAGGCTCCGTCACCAGTAGCAGTCACTACTGGGGCTGGATCCGCCAGCCCCCAGGGAAGGGGCTGGAGTGGATTGGGAGTATTTATCATACGGAGACCACCTTCTACAGTCCGTCCCTCAAGGGTCGAGTCACCATCTCCGTAGACACGTCCATGAACCAGTTCTTCCTGCACCTGAGCTCTGTGACCGCCGCCGACACGGCTGTCTATTACTGTGCGAGCCCGGACCCGTCGCGGGACTTCTGGGGCCAGGGAGTCCTGGTCACCGTCTCCTCACCCTCCACCAAGGGCCCATCGGTCTTCCCCCTGGCACCCTCCTCCAAGAGCACCTCTGGGGGCACAGCGGCCCTGGGCTGCCTG
AW3-SE-151_P2_H4	Heavy	GTGCGCTGTCTTTGGTTCCCCCGTCATCACTAATCTTTACCTCTGGGGCTGGATCCGCCAGGCCCCAGGTAAGGGGCTGGAGTGGATCGGGAGCATCTATTTTGGTGAAACCACCTACTACAATCCGTCCCTCAGAGGTCGAGCCACCATATCCGTCGACTCGTCCCAGAATCGCATCTCCCTGAGGCTGACCTCTGTGACCGCCGCAGACACGGCTACCTACTATTGTGCGACTAAGCGGTTCTGGGGCCAGGGAACCCTGGTCACCGTCTCCTCACCCTCCACCAAGGGCCCATCGGTCTTCCCCCTGGCACCCTCCTCCAAGAGCACCTCTGGGGGCACAGCGGCCCTGGGCTGCCTGG
AW3-SE-151_P2_H5	Heavy	TCTCCTGTGCAGCCTCTGGATTCATCGTCAGTAGTAATTATATGAACTGGGTCCGCCAGGCTCCAGGGAAGGGGCTGGAATGGCTCTCAGTCATTTATAGCGGTGGTAGGACATACTACGCAGACCCCGTGAAGGGCCGATTCACCATCTCCAGAGACAATTCCAAGAACACGGTGTATCTTGAAATGACCAGCCTGAGAGTCGAGGACACGGCCGTGTATTTCTGTGCGAGAGATGCCCGATCCTTTGATACTACTGGTCACCCCACATACTTCCAACACTGGGGCCAGGGCACCCTGGTCACCGTCTCCTCAGCCTCCACCAAGGGCCCATCGGTCTTCCCCCTGGCACCCTCCTCCAAGAGCACCTCTGGGGGCACAGCGGCCCTGGGCTGCCTG
AW2-SE-151_P1_A10	Light	CCAGTCAGAGTGTTAGCACCAACTTAGCCTGGTACCAGCAGAAATCTGGCCAGGCTCCCAGGCTCCTCATCTATGGTACATCCACCAGGGCCACTGGTATCCCAGCCAGGTTCAGTGGCAGTGGGTCTGGGACAGAGTTCACTCTCACCGTCAGCAGCCTGCAGTCTGAAGATTTTGCAGTTTATTACTGTCAGCAGTATTATAACTGGCCTCCGCTCACTTTCGGCGGAGGGACCAAGGTGGAGATCAAACGAACTGTGGCTGCACCATCTGTCTTCATCTTCCCGCCATCTGATGAGCAGTTGAAATCTGGAACTGCCTCTGTTGTGTGCCTGCTGAATAACTTCTATCCCAGAGAGGCCAAAGTACAGTGGAAGGTGGATAACGCCCTCCAATCGG…
AW2-SE-151_P1_A2	Light	TCTCCTGCAGGTCTAGTCAGCGCCTCCTCCATAGTAATGGATACAACTATTTGTATTGGTACCTGCAGAAGCCAGGCCAGTCTCCACAGCTCCTGATCTATTTGGGTTCTAATCGGGCCTCCGGGGTCCCTGACAGGTTCAGTGGCAGTGGATCAGGCACAGATTTTACACTGAAAATCACCAGAGTGGAGGCTGAGGATGTTGGGACTTATTACTGCATGCAAGCTCTCGAAACTCCGTGGACGTTCGGCCAAGGGACCAAGGTGGAGATCAAACGAACTGTGGCTGCACCATCTGTCTTCATCTTCCCGCCATCTGATGAGCAGTTGAAATCTGGAACTGCCTCTGTTGTGTGCCTGCTGAATAACTTCTATCCCAGAGAGGCCAAAGTACAGTGGA…
AW2-SE-151_P1_A4	Light	GGTAAACATCTCCTGCACCGGCTCCGGTGGCAGCATTGGCAGCAACTATGTGCAGTGGTTCCAGCAGCGCCCGGGCAGTGTCCCCACCACTGTGATCTATGACAGTAAGGAAAGACCCTCTGGGGTCCCTGATCGCTTCTCTGGCTCCATCGACAGCTCCTCCAACTCTGCCTCCCTCACCATCTCTGGACTGAAGACTGAGGACGAGGCTGACTACTACTGTCAGTCTTATGATAGTTCCACCCATGTGGTATTCGGCGGAGGGACCAAGCTGACCGTCCTACGTCAGCCCAAGGCTGCCCCCTCGGTCACTCTGTTCCC
AW2-SE-151_P1_A5	Light	CTCCTGCAGGGCCAGTCAGAATATTAGGAGCGCCTACTTAGCCTGGTACCAGCAGAGGCCTGGCCAGGCTCCCAGGCTCCTCATCAATGGTGTATCCGGCAGGGCCTCTGGCCTCCCAGACAGGTTCAGTGGCAGTGGGTCTGGGACAGACTTCACTCTCACCATCAGCAGACTGGAGCCTGAAGATTTTGCAGTGTATTACTGTCAGCAATTTGATAGCTCGCCGTACACTTTTGGCCAGGGGACCAAGCTGGAGATCAAACGAACTGTGGCTGCACCATCTGTCTTCATCTTCCCGCCATCTGATGAGCAGTTGAAATCTGGAACTGCCTCTGTTGTGTGCCTGCTGAATAACTTCTATCCCAGAGAGGCCAAAGTACAGTGGAAGGTGGATAACGC…
AW2-SE-151_P1_A6	Light	TGTCCTGCAGGGCCAGTCAGACTGTTAGGACCAACGTAGCCTGGTACCAGCAAAAACCTGGCCAGGCTCCCAGGCTCCTCATCTATGGTGCATCCACCAGGGCCACTGGTACCCCAGCCAGGGTCAGTGGCAGTGGGTCTGGGACAGAGTTCACTCTCACCATCACCGGCCTGCAGTCTGAAGATTGCGCAGTTTACTACTGTCAGCAGTATCATAATTGGCCTCCGCTCACTTTCGGCGGAGGGACCAAGGTGGAGATCAAACGAACTGTGGCTGCACCATCTGTCTTCATCTTCCCGCCATCTGATGAGCAGTTGAAATCTGGAACTGCCTCTGTTGTGTGCCTGCTGAATAACTTCTATCCCAGAGAGGCCAAAGTACAGTGGAAGGTGGATAACG…
AW2-SE-151_P1_A7	Light	CACCTGTGGGGGAAACAACGTTGGAAGTAAAAGTGTGCACTGGTACCAGCAGAAGCCAGGCCAGGCCCCTGTACTGGTCGTCTATGATGATAGCGACCGGCCCTCAGGGATCCCTGAGCGATTCTCTGGCTCCAACTCTGGGAACACGGCCACCCTGACCATCAGCAGGGTCGAAGCCGGGGATGAGGCCGACTATTACTGTCAGGTGTGGGATACTAATAGTGATCATTTAGGAATCTTCGGAACTGGGACCAAGGTCACCGTCCTAGGTCAGCCCAAGGCCAACCCCACTGTCACTCTGTTCCC
AW2-SE-151_P1_A8	Light	TGATTACCTGTGGGGGAGTCCACATTGGAATTAAACGTGTGCATTGGTTCCAGCAGATGCCAGGCCAGGCCCCTGTCCTGATCATCTATGATAATGTCCACCGCCCCTCAGGAATCCCTGAGCGATTCTCTGGCTCCAACTCTGGGAACACGGCCACCCTGACCATCAGCACGGTCGAAGTCGGGGATGAGGCCGACTATTACTGTCAGGTGTGGGACAGTAGTAGTGATCTCAATGTCGTCTTCGGCGGCGGGACCAAGCTGATCGTCCTAAGTCAGCCCAAGGCTGCCCCCTCGGTCACTCTGTT
AW2-SE-151_P1_A9	Light	GGCCCGGATTACCTGTGGAGGAAACGACATTGGAAGTATAAGTGTGCACTGGTACCAGCAGAGGCCAGGCCAGGCCCCTGTTCTGGTCATCTATTATGATAACATCCGGCCCTCAGGGATCCCTGAGCGATTCTCTGGCTCCAACTCTGGGAACACGGCCACCCTGACCATCAGCAGGGTCGAGGTCGGGGATGAGGCCGACTATTATTGTCAGGTGTGGGATAGTACTAGTGATCATCGAGTCTTCGGAACTGGGACCAAGGTCATCGTCCTAGGTCAGCCCAAGGCCAACCCCACTGTCACTCTGTTCCC
AW2-SE-151_P1_B10	Light	CAGTGACATTGGTGCTTATAACTATGTCTCCTGGTACCAACAGCACCCAGGCAAAGCCCCCAAACTCCTCATTTATGATGTCAGTAATCGGCCCTCAGGGGTTTCTAATCGCTTCTCTGGCTCCAAGTCTGGCAACACGGCCTCCCTGACCATCTCTGGGCTCCAGGCTGACGACGAGGCTGATTATTATTGCAGCTCCTATACAAGCACCAGCGCTCTCGCAGTTTTCGGCGGAGGGACCAAGGTGACCGCCCTACGTCAGCCCAAGGCTGCCCCCTCGGTCACTCTGTTCCCACCCTC
AW2-SE-151_P1_B11	Light	CTCCTGCAGGGCCAGTCAGAGTCTTGACACCTCCTTAGCCTGGTACCAACAGAAGCCTGGCCAGGCTCCCAGGCTCCTCATCTATGATGCGTCCACTAGGGCCACTGGCATCCCAGCCAGGTTCAGTGGCAGTGGGTCTGGGACAGACTTCACTCTCACCATCAGCAGCCTAGAGCCTGAAGATTTTGCAGTTTATTACTGTCAGCAACGTAGCCACTGGCTCTCCTTCGGCCCAGGGACACGACTCGAGATTAGACGAACTGTGGCTGCACCATCTGTCTTCATCTTCCCGCCATCTGATGAGCAGTTGAAATCTGGAACTGCCTCTGTTGTGTGCCTGCTGAATAACTTCTATCCCAGAGAGGCCAAAGTACAGTGGAAGGTGGATAACGCCCTCCA…
AW2-SE-151_P1_B2	Light	AGTCTCACCTGCACCTTGCGCAGTGGCATCAATGTTAATACCCACAGGATATACTGGTACCAGCAGAAGCCAGGGAGTCCTCCCCAGTATCTCCTGAGGTACAAATCAGAGTCAGATAATCAGCAGGGCTCTGGAGTCCCCAGCCGCTTCTCTGGATTCAAAGATGAATCGGCCAATGCAGGGATTTTACTCATCTCTGGGCTCCAGTCTGAGGATGAGGCTGACTATTACTGTATGATTTGGCATAGCAGTGCCTGGGTATTTGGCGGAGGGACCAAGCTGACCGTCCTAGGTCAGCCCAAGGCTGCCCCCTCGGTCACTCTGTTCCC
AW2-SE-151_P1_B3	Light	GCAGTGACGTTGGTGGTTATAACTATGTCTCCTGGTACCAACAACACCCAGGCAAAGCCCCCAAACTCATAATTTATGATGTCAATAATCGGCCCTCAGGGGTTTCTCATCGCTTCTCTGGCTCCAAGTCTGGCAACACGGCCTCCCTGACCATCTCTGGGCTCCAGGCTGAGGACGAGGCTGATTATTACTGCAGCTCATATGCAATCAGCAGCACTCGGGTATTCGGCGGAGGGACCAAGCTGACCGTCCTACGTCAGCCCAAGGCTGCCCCCTCGGTCACTCTGTTCCC
AW2-SE-151_P1_B4	Light	AGACAGCCAGCATCACCTGCTCTGGAGATAAGTTGGGGGATAGATATGCTTGCTGGTATCAACAGAAGCCAGGCCAGTCCCCTGTGTTGGTCATCTATCAAGATACTCAGCGGCCCTCAGGGATCCCTGAGCGATTCTCTGGCTCCAACTCTGGGAACACAGCCACTCTGACCATCAACGGGACCCAGTCTATCGATGAGGCTGACTATTATTGTCAGGCGTGGGACATCAGCACGGACGTGGTTTTCGGCGGAGGGACCAAGCTGACCGTCCTCCGTCAGCCCAAGGCTGCCCCCTCGGTCACTCTGTTCCC
AW2-SE-151_P1_B5	Light	GACAGTCACCATCTCCTGCTCTGGAAGCGTCTCCAACATTGGGAATCATGACGTCTCCTGGTACCAGCAGCTCCCAGGAACAGCCCCCAAACTCCTCATTTATGACAATAATCAACGCCCCTCGGGGATTCCTGACCGATTCTCTGCCTCCAAGTCTGGCACGTCAGCCACCCTGGGCATCACCGGACTCCAGACTGGGGACGAGGCCGATTATTATTGCGCAACATGGGATAGCAGCCTCGTTTTCCATGTGGTCTTCGGCAGAGGGACCAAACTGACCGTCCTACGTCAGCCCAAGGCTGCCCCCTCGGTCACTCTGTTCCC
AW2-SE-151_P1_B6	Light	GGTTACCATCTCCTGCACCGCCAGCAGTGACGGCTTTGCCGGCAACTATGTGCAGTGGTTCCAGCAGCGCCCGGGCAGTGCCCCCACCACTGTCATCTATGAGGATACTCGAAGACCCTCTGGGGTCACTGATCGGTTTTCTGGCTCCATCGACAGTTCTTCCAACTCTGCCTCCCTCACCATCTCTGGACTGAAGACTGAAGACGAGGCTGACTACTACTGTCAGTCTTATGATAGGAACACCCATGTGATTTTCGGCGGAGGGACCAGGCTGACCGTCCTAAGTCAGCCCAAGGCTGCCCCCTCGGTCACTCTGTTCCC
AW2-SE-151_P1_B7	Light	TCACCATCTCTTGTTCTGGAAGCAGCTCCAACATCGGAAGTAATTCTGTAAACTGGTTCCAGCAGCTCCCAGGAACGGCCCCCAAACTCCTCATCTATAGTAGTAATCAGCGGCCCTCAGGGGTCCCTGACCGATTCTCTGGCTCCAAGTCTGGCACCTCAGCCTCCCTGGCCATCAGTGGGCTCCAGTCTGAGGATGAGGCTGATTATTACTGTGCAGCATGGGATGACAGCCTGAATGGTCCGGTATTCGGCGGAGGGACCAAGCTGACCGTCCTAGGTCAGCCCAAGGCTGCCCCCTCGGTCACTCTGTTCCC
AW2-SE-151_P1_B8	Light	GGCCAAGATTACCTGTGGGGGAAATAACACTGGAAGTCAAATTGTGCACTGGTACCTGCAGAAGCCAGGCCAGGTCCCTTTCCTGCTCGTCTATGATGATAGTGAGCGGCCCTCAGGGATCCCCGAGCGATTCTCTGGCTCCAAGTCTGGGAACACGGCCACCCTGACCATCAGCGGGGTCGAGGCCGGGGATGAGGCCGACTATTACTGTCAAGTGTGGGACAGTAGAAGTGATCAGTGGGTGTTCGGCGGAGGGACCAAGCTGACCGTCCTAGGTCAGCCCAAGGCTGCCCCCTCGGTCACTCTGTTCCC
AW2-SE-151_P1_B9	Light	TGGACAGTCAGTCACCATCTCCTGCACTGGAACCAGCAGTGACGTTGGTGGTTATGACTATGTCTCCTGGTACCAACACCACCCAGGCAAAGCCCCCAAACTCATCATTTTTGAGGTCACTGAGCGGCCCTCAGGGGTCCCTGATCGCTTCTTTGGCTCCAAGTCTGGCAACACGGCCTCCCTGACCGTCTCTGGGCTCCAGGGTGAGGATGAGGCTGATTATTACTGCAGCTCATATGCAGGCATCGACCTTTATGTCTTCGGGACTGGGACCAAGGTCACCGTCCTAGGTCAGCCCAAGGCCAACCCCACTGTCACTCTGTTCCC
AW2-SE-151_P1_C1	Light	GGCCAGAATTACCTGTGGGGGAAACAACATTGGAAGTGAAAATGTCCACTGGTACCAGCAGAGGCCAGGCCAGGCCCCTGTGCTGGTCATTTCTCGCCATAGTAACCGGCCCTCTGGGATCCCTGAGCGATTCTCTGGCTCCAGCTCGTGGAACACGGCCACCTTGACCATCAGCAGAGCCCAGGCCGGGGATGAGGCTGACTATTACTGTCAGGTGTGGGACAACCATGCTGCGTGCGTGGTGTTCGGCGGCGGGACCAAGCTGACCGTCCTACGTCAGCCCAAGGCTGCCCCCTCGGTCACTCTGTTCC
AW2-SE-151_P1_C10	Light	GCCAGGATTACCTGTGGGGGAGACAACATTGGAAGTCAAAATGTGCACTGGTACCAGCAGAAGCCAGGCCAGGCCCCTGTGGTGGTCATCTATAGGGGTTCAGACCGGCCCTCTGGGATCCCTGAGCGATTCTCTGGCTCCAACTCGTGGGACACGGCCACCCTCACCATCAGCAGAGCCCAAGCCGGGGATGAGGCTGACTACTACTGTCAGGTGTGGGACAACAACAGTGCTTTCGTGGCATTCGGCGGAGGGACCAAGCTGACCGTCCTAAGTCAGCCCAAGGCTGCCCCCTCGGTCACTCTGTTCCC
AW2-SE-151_P1_C2	Light	CTTTGTTGATAGCGACCGGCCCTCAGGGATCCCTGAGCGTTTCTCTGGCTCCAACTCTGGCAACACGGCCACCCTGACCATCAGCAGGGTCGAAGCCGGGGATGAGGGCGACTATTACTGTCAAGTGTGGGATGGTGGTAGTGCTCATCCGGTCGTTTTCGGCGGGGGGACCACACTGACCGTCCTAGGTCAGCCCAAGGCTGCCCCCTCGGTCACTCTGTTCCC
AW2-SE-151_P1_C4	Light	GGGCAGAGCGTCACCATCTCTTGTTCTGGAAGCAGCTCCAATATCGGAAGTAATTTTGTATACTGGTACCAGCAACTCCCAGGAACGGCCCCCAAACTCCTCATCTTTAGGAATAATGAGCGGCCCTCAGGGGTCCCTGACCGATTCTCTGGCTTCAAGTCTGGCACCTCAGCCTTCCTGGCCATCGGTGGGCTCCAGTCCGAGGATGAGGTTGATTATTATTGTTCAACATGGGATGACAGCCTGACTGTCTGGGTGTTCGGCGGAGGGACCAGGCTGACCGTCCTAGGTCAGCCCAAGGCTGCCCCCTCGGTCACTCTGTTCCC
AW2-SE-151_P1_C6	Light	TCACTTGCCGGGCCAGTCAGAGTATTAGTCGCTGGTTGGCCTGGTATCAGCAGAAACCAGGCAAAGCCCCTAAACTCCTGATCTATGATGCCTCCAGTTTGAAAAGTGGGGTCCCATCAAGGTTCAGCGGCGGCGCATCTGGGACAGAATTCACTCTCACCATCAGCGACCTGCAGCCTGATGATTTTGCAGTTTATTATTGTCAACAATATAATGATTCTCCGTGGACGTTCGGCCAAGGGACCAAGGTGGAAATCAAGCGAACTGTGGCTGCACCATCTGTCTTCATCTTCCCGCCATCTGATGAGCAGTTGAAATCTGGAACTGCCTCTGTTGTGTGCCTGCTGAATAACTTCTATCCCAGAGAGGCCAAAGTACAGTGGAAGGTGGATAACGCCC…
AW2-SE-151_P1_C7	Light	CCATCTCCTGCTCTGGAAGCGTCTCCAACATTGGGAATCATGACGTCTCCTGGTACCAGCAGTTCCCAGGAACAGCCCCCAAACTCCTCATTTATGACAATAATAAGCGCCCCTCGGGGATTCCTGGCCGATTCTCTGCCTCCAAGTCTGGCACGTCAGCCACCCTGGACATCACCGGACTCCAGACTGGGGACGAGGCCGATTATTACTGCGGAACATGGGATAGCAGCCTCACTTTCCATGTGGTCTTCGGCGGAGGGACCAAGCTGACCGTCCTCCGTCAGCCCAAGGCTGCCCCCTCGGTCACTCTGTTCCC
AW2-SE-151_P1_D1	Light	GGCCAGGATTATGTGTGGGGGAAACAACATTGGAAATAAAAGTGTGCACTGGTACCAGCAGAAGCCAGGCCAGGCCCCTGTGGTAATCATCAATTATGATAGCGACCGGCCCTCAGGGATCCCTGAGCGATTCTCTGGCTCCAACTCTGGGAACACGGCCACCCTGACCATCAGCAGGGTCGAAGCCGGGGATGAGGCCGACTATTACTGTCAGGTGTGGGATAATAGTGGTGACTTCGTGGTATTCGGCGGAGGGACCAAGCTGACCGTCCTACGTCAGCCCAAGGCTGCCCCCTCGGTCACTCTGTTCCC
AW2-SE-151_P1_D10	Light	GTCAGTCACCATCTCCTGCACTGGAACCAGCAGTGATGTTGGTTCTTATAATTTTGTCTCTTGGTACCAACATCACCCAGGCAAAGCCCCCAAACTCATCATTTATGATGTCAATAAGAGGCCCTCTGGGGTCCCTGATCGTTTCTCTGGCTCCAGGTCTGGCAACACGGCCTCCCTGACCATCTCTGGGCTCCAGGCTGAGGATGAGGCTGATTATTACTGCTGCTCATATGTAGGCGGCAAGTTTGTGGCGTTCGGCGGAGGGACCAAGTTGACCGTCCTAGGTCAGCCCAAGGCTGCCCCCTCGGTCACTCTGTTCCC
AW2-SE-151_P1_D11	Light	TCTCCTGCAGGGCCAGTCAGAGTGTTAACAGCAACTTAGCCTGGTACCAGCAGAAACCTGGCCAGGCTCCCAGGCTCCTCATCTATGGTGCATCCTCCAGGGCCACTGGTATCCCAGACAGGTTCAGGGGCAGTGGGTCTGGGACAGAGTTCACTCTCACCATCAGCAGCCTGCAGTCTGAAGATTTTGCAGTTTATTACTGTCAGCAGTATGATAACTGGCCTCCTATCACTTTCGGCGGAGGGACCAAGGTGGAGATCAAACGAACTGTGGCTGCACCATCTGTCTTCATCTTCCCGCCATCTGATGAGCAGTTGAAATCTGGAACTGCCTCTGTTGTGTGCCTGCTGAATAACTTCTATCCCAGAGAGGCCAAAGTACAGTGGAAGGTGGATAACG…
AW2-SE-151_P1_D2	Light	CATCTCCTGCACCGGCACCGGTGGCAGCATTGGCAGCAATTATGTGCAGTGGTTCCAGCAGCGCCCGGGCAGTGCCCCCGCCACTGTGATCTATGACAATAACCAAAGACCCTCTGGGGTCCCTGATCGTTTCTCTGGCTCCGTCGACAGCTCCTCCAACTCTGCCTCCCTCGCCATCTCTGGACTGAAGACTGAGGACGAGGCTGACTACTTTTGTCAGTCTTATGATAGCTCTACCCATGTGGTGTTCGGCGGAGGGACCAAGCTGACCGTCCTACGTCAGCCCAAGGCTGCCCCCTCGGTCACTCTGTTCCC
AW2-SE-151_P1_D3	Light	TCATTTGCCGGGCCAGTCAGACTGTGACTAACTGGTTGGCGTGGTATCAGCACAAACCAGGGAAAGCCCCGAAGCTCCTGATCCATGATGCCTCCAGTTTCGAAAGTGGGGTCCCATCAAGGTTCAGCGCCAGTGGATCTGGGACAGAGTTCACTCTCACCATTACCAGCCTGCAGCCTGATGATTTTGCAACTTATTACTGCCAACACCATGATAGTAATTCCTACAAAAACACTTTTGGCCAGGGGACCAAGCTCGAGATCAAACGAACTGTGGCTGCACCATCTGTCTTCATCTTCCCGCCATCTGATGAGCAGTTGAAATCTGGAACTGCCTCTGTTGTGTGCCTGCTGAATAACTTCTATCCCAGAGAGGCCAAAGTACAGTGGAAGGTGGATA…
AW2-SE-151_P1_D4	Light	GTCCAGCCAGAGTCTTTTGCACAGCTCCAACAGTAAGAGCTATTTAGCTTGGTACCAGCAGAAATCAGGACAGCCTCCTACTTTGCTCATTTACTGGGCTTCTACCCGGGAATCCGGAGTCCCTGACCGATTCAGTGGCAGCGGGTCTGGGACACATTTCACTCTCACCATTAGCAGCCTGCAGGCTGAAGATGTGGCGGTTTATTACTGTCACCAGTATTATATTTCTCCATTTACTTTCGGCCCTGGGACCACAGTGGATCTCAAACGAACTGTGGCTGCACCATCTGTCTTCATCTTCCCGCCATCTGATGAGCAGTTGAAATCTGGAACTGCCTCTGTTGTGTGCCTGCTGAATAACTTCTATCCCAGAGAGGCCAAAGTACAGTGGAAGGTGGA…
AW2-SE-151_P1_D5	Light	GGATTACCTGTGGAGGAAACGACATTGGAAGTATAAGTGTGCACTGGTACCAGCAGAGGCCAGGCCAGGCCCCTGTTCTGGTCATCTATTATGATAGCGACCGGCCCTCAGGGATCCCTGAGCGATTCTCTGGCTCCAACTCTGGGAACACGGCCACCCTGACCATCAGCAGGGTCGAGGTCGGGGATGAGGCCGACTATTATTGTCAGGTGTGGGATAGTAGTAGTGATCATCGAGTCTTCGGAACTGGGACCAAGGTCATCGTCCTAGGTCAGCCCAAGGCCAACCCCACTGTCACTCTGTTCCC
AW2-SE-151_P1_D6	Light	TCCGTTGCCGGGCAAGTCAGGACATTTACAGATCTTTAGCCTGGTATCAGCAGAAACCGGGTAAAGGTCCTCAGTGCCTCATCTTTGATGCATCTAGTTTGGAACGTGGGGTCCCATCCAGGTTCAGCGGCAGTGGCTCTGGGACAGAATTCACTCTCACCATCAGCGGCCTGCAGACTGAGGATGTTGCATCTTACTACTGTCAACAATTCAAAAGTTACCCTCAGGGACCCACTTTCGGCGGAGGGACCAAGGTGGAGATCAAGCGAACTGTGGCTGCACCATCTGTCTTCATCTTCCCGCCATCTGATGAGCAGTTGAAATCTGGAACTGCCTCTGTTGTGTGCCTGCTGAATAACTTCTATCCCAGAGAGGCCAAAGTACAGTGGAAGGTGGATA…
AW2-SE-151_P1_D7	Light	CAGTGATGTTGTCTCCTGGTACCAACAGCATCCAGGCAAAGCCCCCAAACTCGTGATTTATGAGGCCACTAAGCGGCCCTCAGGGATTTCTAATCGCTTCTCTGGCTCCAAGTCTGGCAACACGGCCTCCCTGACAATCTCAGGGCTCCAGGCTGAGGACGAGGCTGATTATTACTGCTGGTCATTTGGAATTAGTAGTATTCGGGTGTTCGGCGGGGGGACCAAGCTGACCGTCCTAGGTCAGCCCAAGGCTGCCCCCTCGGTCACTCTGTTCCC
AW2-SE-151_P1_D8	Light	CACGGCCAGGCTTACCTGTGGGGGAAACAACATTGGAAGTCACATTGTGCACTGGTACCTGCAGAGGCCAGGCCAGGTCCCTTTCCTGCTCGTCTATGATGATAATGTCCGGCCCTCAGGGATCCCTGAGCGATTCTCTGGCTCCAACTCTGGGAACACGGCCACCCTGACCATCAGCGGGGTCGACGCCGGGGATGAGGCCGCCTATTACTGTCAAGTCTGGGACAGTGGTAGTGATCATTGGGTGTTCGGCGGAGGGACCAAGCTGACCGTCCTAGGTCAGCCCAAGGCTGCCCCCTCGGTCACTCTGTTCCC
AW2-SE-151_P1_D9	Light	TCACCATCTCTTGTTCTGGAAGCAGCTCCAACATCGGAAGTAATTTTGTATACTGGTACCAGCACCTCCCAGGAACGGCCCCCAAACTCCTCATCTTTAGGAATAATGAACGGCCCTCAGGGGTCCCTGACCGATTCTCTGGCTTCAAGTCTGGCACCTCAGCCTTCCTGGCCATCGGTGGCCTCCGGTCCGAGGATGAGGTTGACTATTATTGTACAACATGGGATGACAGCCTGAGTGCCTGGGTGTTCGGCGGAGGGACCAAGGTGACCGTCCTCGGTCAGCCCAAGGCTGCCCCCTCGGTCACTCTGTTCCC
AW2-SE-151_P1_E10	Light	TCTCTTGTTCTGGAGGCAGCTCCAACGTCGGAAGTAATGCTGTAAACTGGTATCAGCAGCTCCCAGGAACGGCCCCCAGACTCATCATATATAATAATAATGAGCGGCCCTCAGGGGTCCCTGACCGATTCTCTGGCTCCAAGTCTGGCACCTCTGCCTCCCTGGCCATCAGTGGGCTCCAGTCTGAGGATGAGGCTGATTATTGCTGTGCAGCATGGGATGACAACCTGAATGGTCCGGTGTTCGGCGGAGGGACCAAGCTGACCGTCCTAAGTCAGCCCAAGGCTGCCCCCTCGGTCACTCTG
AW2-SE-151_P1_E11	Light	CAGTGATGTTGGGACTTTTAATCTTGTCTCCTGGTACCAACAATTTCCAGGCGAAGCCCCCAAACTCATGATTTATGACGTCGATAAGCGGCCCTCAGGGGTTTCTTATCGCTTCTCTGGCTCCAAGTCTGGCGACACGGCCTCCCTGACAATCTCTGGACTCCAGGCTGAGGACGAGGCTGTATATTTCTGCTGCTCATATGCAGGTACTAAATATTGGCTATTCGGCGGAGGGACCCAGGTGACCGTCCTAGGTCAGCCCAAGGCTGCCCCCTCGGTCACTCTGTTCCCA
AW2-SE-151_P1_E2	Light	TCACCATCTCTTGTTCTGGAAGCAACTCCAACATCGGAAGTAATTTTGTCTACTGGTACCAGCAACTCCCAGGAATGGCCCCCAAACTCCTCATCTATAGGAGTGATCAGCGGCCCTCAGGGGTCCCTGACCGATTCTCTGCCTCCAAGTCTGGCACCTCAGCCTCCCTGGCCATCAGTGGCCTCGGGTCCGAGGATGAGGCTGATTATTACTGTGCATCATGGGATGACAGTCTGAGTGGTGTTTGGGTGTTCGGCGGAGGGACCAAACTGACCGTCCTAGGTCAGCCCAAGGCTGCCCCCTCGGTCACTCTGTTCCC
AW2-SE-151_P1_E4	Light	AGTCACATTGACCATCAGTGGAGTCCAGGCAGAAGACGAGGCTGACTATTACTGTCAATCAGTAGATAGCAGTGCTACTTATTGGGTGTTCGGCGGAGGGACCAAGCTGACCGTCCTAGGTCAGCCCAAGGCTGCCCCCTCGGTCACTCTGTTCCCACCCTCGA
AW2-SE-151_P1_E5	Light	GATTACCTGTGGGGGAAACAACATTGGATATAAAAATGTGCACTGGTACCGGCAGAAGCCAGGCCAGGCCCCTGTGGTGGTCATGTATAGGGATAGTAACCGGCCCTCTGAGATCCCTGAGCGATTCTCTGGCTCCAACTCGGGGAACACGGCCACCCTGACCATCAGCAGAGCCCAAGCCGGAGATGAGGCTGACTATTACTGTCAGGTGTTAGACAGCAACACCGTGGTACTCGGCGGAGGGACCAAGCTGACCGTCCTGGGTCAGCCCAAGGCTGCCCCCTCGGTCACTCTGTTCCC
AW2-SE-151_P1_E6	Light	CCCTCTCCTGCAGGGCCAGTCAGGCTATTACCAGGAAGTACGTGGCCTGGTACCTGCAGAAACCTGGCCAGGCTCCCAGCCTCCTCGTACTTGGTGCATCCAAGAGGGCCACTGGCATCCCAGACAGGTTCAGTGGCAGTGGGTCTGGGACAGACTTCACTCTCACCATCAGCAGACTGGAGCCTGAAGATTGTGGAGTGTATTACTGTCAGCAGTATGAGACCTCACCATACACTTTTGGCCAGGGGACCAAGGTGGAGATCAAACGAACTGTGGCTGCACCATCTGTCTTCATCTTCCCGCCATCTGATGAGCAGTTGAAATCTGGAACTGCCTCTGTTGTGTGCCTGCTGAATAACTTCTATCCCAGAGAGGCCAAAGTACAGTGGAAGGTGGATA…
AW2-SE-151_P1_E7	Light	TCTCTTGTTCTGGAGGCAGCTCCAACATCGGAGAGAATTTTGTATATTGGTACCAGCACCTCCCAGGAACGGCCCCCAAACTCCTCATCTATCGCAATGATGAGCGGCCCTCAGGGGTCCCTGACCGATTCTCTGGCTCCAAGTCTGGCACCTCAGCCTCCCTGGCCATCAGTGGGCTCTGGTCCGAGGATGAGGCTGATTATTACTGTGCAACATGGGATGACAGCCTGAGTGCCTGGGTGTTCGGCGGAGGGACCAAGGTGACCGTCCTAGGTCAGCCCAAGGCTGCCCCCTCGGTCACTCTGTTCCC
AW2-SE-151_P1_E9	Light	TCACCATCTCCTGCACTGGGAGCGGCTCCAACATCGGGGCAGGTTATGATGTACACTGGTATCAGCAGCTGCCGGGAACAGCCCCCAAACTCCTCATCTATGGTAACAACATTCGGCCCTCAGGGGTCCCTGACCGATTCTCTGGCTCCAACTCTGTCACCTCAGCCTCCCTGGCCATCACTGGGCTCCAGGCTGAGGATGAGGCTGATTATTACTGCCAGTCCTATGACAGAAGACTGCGTGCTTCGGTGTTCGGCAGAGGGACCAAGCTGACCGTCCTAGGTCAGCCCAAGGCTGCCCCCTCGGTCACTCTGTTCCCACCCTC
AW2-SE-151_P1_F1	Light	TCAGCATCTCTTGTTCTGGAAGCAGCTCCAACATCGGAAGTAATTTTGTATACTGGTACCGGCAGCTCCCAGGAACGGCCCCCACTCTCCTCATCTTTAGAACTAATGAGCGGCCCTCAGGGGTCCCTGACCGATTCTCTGGCTTCAAGTCTGGCACCTCAGCCTTCCTGGCCATCGGTGGGCTCCAGTCCGAGGATGAACTTGATTATTACTGTGCAACATGGGATGACAGCCTGACTGCCTGGGTGTTCGGCGGAGGGACCAGGCTGACCGTCCTAGGTCAGCCCAAGGCTGCCCCCTCGGTCACTCTGTTCCC
AW2-SE-151_P1_F11	Light	GTCAGCCTGTTACCAGCAACTACTTAGCCTTAGCCTGGTACCAGCAGAAACCTGGCCAGGCTCCCAGGCTCCTCATCTATGGTGCATCCAGGAGGGCCACTGACATCCCAGACAGGTTCAGTGGCAGTGGGTCTGGGACAGACTTCATTCTCACCATCAGCAGACTGGAGCCTGAAGATTGTGGAGTGTATTACTGTCAGCAGTATGATAGCTCACCATACACTTTTGGCCAGGGGACCAAGGTGGAGATCAAACGAACTGTGGCTGCACCATCTGTCTTCATCTTCCCGCCATCTGATGAGCAGTTGAAATCTGGAACTGCCTCTGTTGTGTGCCTGCTGAATAACTTCTATCCCAGAGA
AW2-SE-151_P1_F2	Light	GTCAGAGTGTTAGTAGCTACTTAGCCTGGTACCAACAGAAACCTGGCCAGGCTCCCAGGCTCCTCATCTATGATGCATCCAAGAGGGCCACTGGCATCCCAGCCAGGTTCAGTGGCAGTGGGTCTGGGACAGACTTCACTCTCACCATCAGCAGCCTAGAGGCTGAAGATTTTGCAGTTTATTACTGTCAGGGGCGTTCCAACTGGGTGTGGACGTTCGGCCAAGGGACCAAGGTGGAAATCAAACGAACTGTGGCTGCACCATCTGTCTTCATCTTCCCGCCATCTGATGAGCAGTTGAAATCTGGAACTGCCTCTGTTGTGTGCCTGCTGAATAACTTCTATCCCAGAGAGGCCAAAGTACAGTGGAAGGTGGATAACGCCCTCCAATCGGGTAACT…
AW2-SE-151_P1_F3	Light	TTACTTGTGGGGGAAGCCACATTGGAATTAAAAGTGTGCACTGGTACCAGCAGAAGCCAGGCCAGGCCCCTGTGGTGGTCGTCTCTGATGATTCCAACCGGCCCTCAGGGATCCCTGAGCGATTCTCTGGCTCCAACTCTGGAAACACGGCCACCCTGACCATCAGCAGGGTCGAAGTCGGGGATGAGGCCGACTATTATTGTCAGGTGTGGGATAGTAGTAGTGATCATCCGGTGTTCGGCGGAGGGACCAAGGTGACCGTCCTAAGTCAGCCCAAGGCTGCCCCCTCGGTCACTCTGTTCCC
AW2-SE-151_P1_F4	Light	TACCTGTGGGGGAAACAATATTGGAGGGAAAAATGTGCACTGGTACCAGCAGAAGCCAGGCCAGGCCCCTGTGTTAGTCATCTATAGGGATAGTAACCGGCCCTCTGCGATCCCTGAGCGGTTCTCTGGCTCCAACTCGGGGAACACGGCCACCCTGACCATCAGCAGAGCCCAAGCCGGGGATGAGGCTGACTATTACTGTCAGGTGTGGGACAGCAGCACTGTGGTTTTCGGCGGAGGGACCAGGCTGACCGTCCTAGGTCAGCCCAAGGCTGCCCCCTCGGTCACTCTGTTCCC
AW2-SE-151_P1_F7	Light	GCATCACCTGCTCTGGACATAGATTGGGGGATAAATATGCTTTCTGGTATCAGCAGAGGCCAGGCCAGTCCCCTGTACTGGTCATCTCTGAAGATCATAAGCGGCCCTCAGGGATCCCTGAGCGATTCTCTGGCTCCAACTCTGGGAACACAGCCACTCTGACCATCAGCGGGACCCAGGCTATGGATGAGGCTGACTATTACTGTCAGGCGTGGGACACCAGCCATGTGGTATTCGGCGGAGGGACCAAGTTGACCGTCCTCGGTCAGCCCAAGGCTGCCCCCTCGGTCACTCTGTTCCC
AW2-SE-151_P1_F8	Light	GTCAGAGTGTTAGCAGCAACTTAGCCTGGTATCAGCAGAAACCTGGCCAGGCTCCCAGGCTCCTCATCTATGGTGCGTCCACCAGGGCCACTGGTATCCCAGCCAGGTTCAGTGGCAGTGGGTCTGGGACAGAGTTCAGTCTCACCATCAGCAGCCTGCAGTCTGAAGATTTTGCAGTATATTACTGTCAGCAGCATAAGAACTGGCCTCGGACGTTCGGCCAAGGGACCAAGGTGGAAATCAAACGAACTGTGGCTGCACCATCTGTCTTCATCTTCCCGCCATCTGATGAGCAGTTGAAATCTGGAACTGCCTCTGTTGTGTGCCTGCTGAATAACTTCTATCCCAGAGAGGCCAAAGTACAGTGGAAGGTGGATAACGCCCTCCAATCGGGTAACT…
AW2-SE-151_P1_F9	Light	TTCCTGTGGGGGAAACCACATTGGAATTAAAAGTGTCCACTGGTACCAGCAGAAGCCAGGCCAGGCCCCTGTGGTGGTCGTCTCTGATGATACCAACCGGCCCTCAGGGATCCCTGAGCGATTCTCTGGCTCCAACTCTGGGAACACGGCCACCCTGACCATCAGCAGGGTCGAAGTCGGGGATGAGGCCGACTATTATTGTCAGGTGTGGGATAGTAGTAGTGATCATCCGGTGTTCGGCGGAGGGACCAAGGTGACCGTCCTAAGTCAGCCCAAGGCTGCCCCCTCGGTCACTCTGTTCCC
AW2-SE-151_P1_G11	Light	TCTCTTGTAGGGCCAGTCAGAGTATAACCAGAAACTACTTAGCCTGGTACCAGCAGAAACCTGGCCAGGCTCCCCGGCTCCTCATCCATGCTGCATCCAAGAGGGCCACTGGCATCCCAGACAGGTTCAGTGGCAGTGGGTCTGGGACAGACTTCACTCTCACCATCAGTCGACTGGAGCCTGAAGATTTTGCAGTGTATTACTGTCAGCAGTATGATTATTCATGGTACACTTTTGGCCAGGGGACCAAGCTGGAGATCAAACGAACTGTGGCTGCACCATCTGTCTTCATCTTCCCGCCATCTGATGAGCAGTTGAAATCTGGAACTGCCTCTGTTGTGTGCCTGCTGAATAACTTCTAT
AW2-SE-151_P1_G2	Light	GTCGGAGTCTTGACACCTCCTTAGCCTGGTACCAACAGAAGGTTGGCCAGGCTCCCAGGCTCCTCATCTATGATGCGTCCTACAGGGCCAGTGGCGTCCCAGACAGGTTCGCCGGCAGTGGCTCTGGGACAGACTTCACTCTCTTCATCAGCAGCCTGGAGCCTGAAGATTTCGCAGTTTATTACTGCCAGCAGCGTAGCCACTGGCTCTCCTTCGGCCCAGGGACACGACTTGAGCTTAAACGAACTGTGGCTGCACCATCTGTCTTCATCTTCCCGCCATCTGATGAGCAGTTGAAATCTGGAACTGCCTCTGTTGTGTGCCTGCTGAATAACTTCTATCCCAGAGAGGCCAAAGTACAGT
AW2-SE-151_P1_G3	Light	TCTCCTGCAGGGCCAGTCAGAGTGTTAGCAACTACTTAGCCTGGTACCAGCAGAAACCTGGCCAGGCTCCCAGGCTCCTCATTTATGATGCATCCAACAGGGCCACTGGCATCCCAGCCAGGTTCAGTGGCAGTGGGTCTGGGACAGACTTCACTCTCACCATCAGCAGTCTAGAGCCTGCGGATTTTGCAGTTTATTACTGTCACCAGCGTAGCAACTGGCCTCTCACTTTCGGCGGAGGGACCAAGGTGGAGATCAAACGAACTGTGGCTGCACCATCTGTCTTCATCTTCCCGCCATCTGATGAGCAGTTGAAATCTGGAACTGCCTCTGTTGTGTGCCTGCTGAATAACTTCTATCCCAGAGAGGCCAAAGTACAGTGGAAGGTGGATAACGCCC…
AW2-SE-151_P1_G5	Light	TATTGGAAGTGAAAATGTGCACTGGTACCAGCAGAAGCCAGGCCAGGCCCCTGTGGTGGTCATGTACAAGGCTGACAACCGGCCCTCTGGGATCCCTGAGCGATTCTCTGGCTCCATCTCGTGGAACACGGCCACCCTGACCATCAGCAGAGCCCAAGGCGGTGATGAGGCTGACTATTACTGTCAGGTGTGGGTCAACAGAGATGCATCCGTGGTTTTCGGCGGAGGGACCAAGCTGACCGTCCTAGGTCAGCCCAAGGCTGCCCCCTCGGTCACTCTGTTCCCACC
AW2-SE-151_P1_G6	Light	AGTCATTCTCACTTGTGGCTTGAACTCTGGCTCAGTCTCTACTAGTAACTACCCCAGCTGGTGCCAGCAGACCCCAGGCCAGGCTCCACGCACGCTCATCTACAACACAAACACTCGCTCTTCTGGGGTCCCTGATCGCTTCTCTGGCTCCATCCTTGGGAACAAAGCTGCCCTCACCATCACGGGGGCCCAGGCAGATGATGAATCTGATTATTACTGTGTTCTGTATATCGGTAGTGGCGTTTCACTGTTCGGCGGAGGGACCAAGCTGACCGTCCTAAGTCAGCCCAAGGCTGCCCCCTCGGTCACTCTGTTCCC
AW2-SE-151_P1_G7	Light	TTGCCGGGCAAGTCAGGGCGTTAGAAATGATTTAGCCTGGTATCAGCACAAACCAGGGAAAGCCCCTAAGCTCCTGATCTATGCTGCATCCAGTTTACAAACTGGGGTCCCGTCAAGGTTCAGCGGCAGTGGATCTGGCACACATTTCACTCTCAGCATCAGCAGCCTGCAGCCTGAGGATTGTGCAAGTTATTACTGTCTACAAGATTACGATTACCCCTACACTTTTGGTCAGGGGACCAAGCTGGAGATCAAACGAACTGTGGCTGCACCATCTGTCTTCATCTTCCCGCCATCTGATGAGCAGTTGAAATCTGGAACTGCCTCTGTTGTGTGCCTGCTGAATAACTTCTATCCCAGAGAGGCCAAAGTACAGTGGAAGGTGGATAACGCCCTCCA…
AW2-SE-151_P1_G8	Light	CCGTGATGTTGGGAAGTACAACCTTGTCTCCTGGTACCAACACCACCCCGGCAAAGCCCCCAGACTCATGGTTTATGAGGACAGTGAGCGGCCCTCAGGGGTTTCTAATCGTTTCTCTGGCTCCAAGTCTGGCAACACGGCCTCCCTGACAATCTCTGGGCTCCAGGCTGAGGACGAGGCTGATTATTACTGCTCCTCATATGCAGGTCCTGACACTTGGGTGTTCGGCGGAGGGACCAAGCTGACCGTCCTAGGTCAGCCCAAGGCTGCCCCCTCGGTCACTCTGTTCCC
AW2-SE-151_P1_G9	Light	TACCTGTGGGGGAAAGAACATTGCAAGTAAAAATGTGCACTGGTACCAGCAGAAGCCAGGCCAGGCCCCTGTGCTGGTCATCTACACTGATAACAACCGGCCCTCTGGGATCCCTGAGCGAATCTCTGGCTCCAACTCGTGGAACACGGCCACCCTGACTATTAGCCGAGCCCAAGCCGGGGATGAGGCTGACTATTATTGTCAGGTGTGGGACAGCAGCGCTGTGGTATTCGGCGGAGGGACCAAGCTGACCGTCCTAGGTCAGCCCAAGGCTGCCCCCTCGGTCACTCTGTTCCC
AW2-SE-151_P1_H1	Light	CACCTGCTCTGGAGATGCATTGCCAACGCAGTTTGCTTTCTGGTTCCAGCAGAAGCCAGGCCAGGCCCCTGTCCTGGTAATATATAAGGACACTGAGAGGCCCTCAGGGATCCCTGCGCGATTCTCTGGCTCCACCTCAGGGACAACAGTCACGTTGACCATCAGTGGAGTCCAGGCAGAGGACGAGGCTGACTATTATTGTCAATCATCTGACATCAGTGCTACTGTGGTGTTCGGCGGAGGGACCAAGCTGACCGTCCTACGTCAGCCCAAGGCTGCCCCCTCGGTCACTCTGTTCCC
AW2-SE-151_P1_H10	Light	CATCATCTCCTGCTCTGGAAGCCGCTCCAACATTGGAAATAATTTTGTCTCTTGGTACCAGCAATTCCCAGGAGCAGCCCCCAAACTCCTCATTTATGACAATAATAAGCGACCCTCAGGGATTCCTGACCGATTTTCTGCCTCCAAGTCCGGCACGTCAGCCACCCTGGGCATCACCGGACTCCAGACTGGGGACGAGGCCGATTATTACTGCGGAACATGGGATACCAGTCTGAGTGCTCAAGTGTTCGGTGGAGGCACCCAGCTGACCGTCCTCGGTCAGCCCAAGGCTGCCCCCTCGGTCACTCTGTTCCC
AW2-SE-151_P1_H11	Light	GAGTCACCATCACTTGCCGGGCCAGTCAGAGTGCTAGTACCTGGCTGGCTTGGTATCAGCAGAAACCAGGAAAAGCCCCGAAATTCTTGAACTTTGATGCCTCCAATTTCGAAAGTAAAGTCCCATCAAGGTTCAGCGTCAGTGGATCTGGGACAGACTTCAGTCTCACCATCAGCAGCCTGCAGCCTGATGATTTTGCAACATATTACTGCCAGCATTATGATAATTATTCCCGCAAGTATACTTTTGGCCAGGGGACCAAGTTGGAGATCAAACGAACTGTGGCTGCACCATCTGTCTTCATCTTCCCGCCATCTGATGAGCAGTTGAAATCTGGAACTGCCTCTGTTGTGTGCCTGCTGAATAACTTCTATCCCAGAGAGGCCAAAGTACAGTGGA…
AW2-SE-151_P1_H3	Light	CTTACCTGTGGGGGAAACAACATTGGAAGTCACATTGTGCACTGGTACCTGCAGAGGCCAGGCCAGGTCCCTTTCCTGCTCGTCTATGATGATAATGTCCGGCCCTCAGGGATCCCTGAGCGATTCTCTGGCTCCAACTCTGGGAACACGGCCACCCTGACCATCAGCGGGGTCGACGCCGGGGATGAGGCCGCCTATTACTGTCAAGTCTGGGACAGTGGTAGTGATCATTGGGTGTTCGGCGGAGGGACCAAGCTGACCGTCCTAGGTCAGCCCAAGGCTGCCCCCTCGGTCACTCTGTTCCC
AW2-SE-151_P1_H5	Light	ATCACCTGCTCTGCAGATGCATTGGCAAAGGAATATGGTCATTGGTACCAGCAAAAGCCAGGCCAGGCCCCTGTCCTCCTAATTTATAAAGACACTGAGAGGCCCTCAGGGATCGCTGAGCGCTTCTCTGGCTCCATCTCAGGGACAACAGTCACATTGACCATCAGTGGAGTCCAGGCAGAAGACGAGGCTGACTATTACTGTCAAACTTCAGACGGCATTGACACTTCTGTTGTCTTCGGCGGAGGGACCAAGCTGACCGTCCTAGGTCAGCCCAAGGCTGCCCCCTCGGTCACTCTGTTCCC
AW2-SE-151_P1_H6	Light	CATCTCCTGCTCTGGAAGCGTCTCCAATATTGGGAATAATGACGTCTCCTGGTACCAGCAGTTCCCAGGAACAGCCCCCAAACTCCTCATTTATGACAATAATAAGCGCCCCTCGGGGATTCCTGACCGATTCTCTGGCTCCAAGTCTGGCACGTCAGCCACCCTGGACATCACCGGACTCCAGACTGGGGACGAGGCCGATTATTACTGTGGAACATGGGATAGCAGCCTCACTTTCCATGTGGTCTTCGGCGGAGGGACCAAGCTGACCGTCCTCCGTCAGCCCAAGGCTGCCCCCTCGGTCACTCTGTTCCC
AW2-SE-151_P1_H7	Light	TCTCCTGCACTGGAAGCAGCAGTGACGTTGGTTATTATAAGTATGTCTCCTGGTATCAACAGTATTCAGGCAAAGCCCCCAAACTCCTGATTTATGACGTCAATACGCGGCCCTCAGGGGTCTCTGATCGCTTCTCTGGGTCCAAGTCTGGCAACACGGCCTCCCTGACCGTCTCTGGGCTCCTGCCTGAGGATGAGGCTGCTTATTACTGCAGCTCATATGCAGGCAGTAGAGATTTCGTACTATTCGGCGGAGGGACCAAGCTGACCGTCCTAGGTCAGCCCAAGGCTGCCCCCTCGGTCACTCTGTTCCC
AW2-SE-151_P1_H8	Light	GTCAGAGTGTTAGCAGCAGCTACTTAGCCTGGTACCAGCAGAAACCTGGCCAGCCTCCCAGGCTCCTCATCTATGGTGCATCCAGCAGGGCCACTGGCATCCCAGACAGGTTCAGTGGCAGTGGGTCTGGGACAGACTTCACTCTCACCATCAGCAGACTGGAGCCTGAAGATTTTGCAGTGTATTACTGTCAGCAGTATGGTAGCTCACCTCGGACGTTCGGCCAAGGGACCAAGGTGGAAATCAAACGAACTGTGGCTGCACCATCTGTCTTCATCTTCCCGCCATCTGATGAGCAGTTGAAATCTGGAACTGCCTCTGTTGTGTGCCTGCTGAATAACTTCTATCCCAGAGAGGCCAAAGTACAGTGGAAGGTGGATAACGCCCTCCAATCGGGTA…
AW2-SE-151_P1_H9	Light	GTCAGAGTTTTAGCAGCAGGTTCATACCCTTAGCCTGGTACCAGCAGAAACCTGGCCAGGCTCCCAGGCTCCTCATCCATGGCGCGTCGCGCAGGGCCACCGGCATCCCAGACAGGTTCACTGGCAGTGGGTCTGGGACAGACTTCACTCTCACTATCAGCAGACTGGAGCCTGACGATTTTGCAGTGTATTACTGTCAGCAGTATGATAACTCACCGTACACTTTTGGCCAGGGGACCAGGTTGGATATCAAACGAACTGTGGCTGCACCATCTGTCTTCATCTTCCCGCCATCTGATGAGCAGTTGAAATCTGGAACTGCCTCTGTTGTGTGCCTGCTGAATAACTTCTATCCCAGAGAGGCCAAAGTACAGTGGAAGGTGGATAACGCCCTCCAAT…
AW3-SE-151_P2_A1	Light	AGACGGCCAGGATTACCTGTGGGGGAGACAAGATTGGCATGAAAAATGTGCACTGGTACCAGCACAAGCCAGGCCAGGCCCCTGTGATGGTCATATATACAGATTTCAACCGGCCCTCTGGGATCCCTGAGCGACTCTCTGGCTCCAACTCGGGGAACACGGCCACCCTGACCATCAGCAGAGCCCAAGCCGGGGATGAGGCTGACTATTACTGTCAGGTGTGGGACTCCAGTACTGTGGAATTCGGCGGAGGGACCAAGCTGACCGTCCTCGGTCAGCCCAAGGCTGCCCCCTCGGTCACTCTGTTCCC
AW3-SE-151_P2_A2	Light	ATCTCCTGCTCTGGAAGCAACTCCAACATTGGAAATAATGATGTATCCTGGTATCAGCATGTCCCAGGAACAGCCCCCAAACTCCTCATTTATGACAATAATAAGCGACCCTCAGGGATTCCTGACCGATTCTCTGCCTCCAAGTCTGGCACGTCAGCCACCCTGGGCATCACCGGACTCCAGACTGGGGACGAGGCCGATTATTACTGCGCAACGTGGGATAGCAGCCTGAGTTTCCATGTGGTGTTCGGCGGAGGGACCAAGCTGACCGTCCTACGTCAGCCCAAGGCTGCCCCCTCGGTCACTCTGTTCCC
AW3-SE-151_P2_A4	Light	TCACTTGCCGGGCCAGTCAGAGTATTAGTAAATGGTTGGCCTGGTATCAGCAGAAACCAGGGAAAGCCCCTAAGCTCCTGATCTTTCAGGCATCTAGTTTACAAAGTGGGGTCCCATCAAGGTTCAGCGGCAGTGGATCTGGGACGGAATTCGCTCTCACCATCAGCAGCCTGCAGCCTGATGATTTTGCGACTTATTACTGCCAACAGTATATTAGTAATTCCCCGTATACCTTTGGCCAGGGGACCAAGGTGGAGATCAAACGAACTGTGGCTGCACCATCTGTCTTCATCTTCCCGCCATCTGATGAGCAGTTGAAATCTGGAACTGCCTCTGTTGTGTGCCTGCTGAATAACTTCTATCCCAGAGAGGCCAAAGTACAGTGGAAGGTGGATAACG…
AW3-SE-151_P2_A5	Light	AGACGGCCAGGATTACCTGTGGGGGAGACAACATTGGAAGTCAAAATGTGCACTGGTACCAGCAGAAGCCAGGCCAGGCCCCTGTGTTGGTCATCTATAGGGGTTCAGACCGGCCCTCTGGGATCCCTGAGCGATTCTCTGGCTCCAACTCGTGGGACACGGCCACCCTCACCATCAGCAGAGCCCAAGCCGGGGATGAGGCTGACTACTACTGTCAGGTGTGGGACAACAACAGTGCTTTCGTGGCATTCGGCGGAGGGACCAAGCTGACCGTCCTAAGTCAGCCCAAGGCTGCCCCCTCGGTCACTCTGTTCCC
AW3-SE-151_P2_A6	Light	AGACAGTCACCATCTCCTGCTCTGGAAGCGTCTCCAACATTGGAAATAATGACGTCTCCTGGTACCAGCAGGTCCCAGGAACAGCCCCCAAACTCCTCATTTATGACAACAATCAGCGCCCCTCGGGGATTCCTGGGCGATTCTCTGGCTCCAAGTCTGCCACGTCAGCCGCCCTGCACATCACCGGACTCCAGACTGGGGACGAGGCCGATTATTACTGCGCAACATGGGATAGCAGCCTCACTTTCCATGTGGTCTTCGGCGGAGGGACCAAACTGACCGTCCTACGTCAGCCCAAGGCTGCCCCCTCGGTCACTCTGTTCCC
AW3-SE-151_P2_A7	Light	AGACGGCCAGAATTACCTGTGGGGGAGACAACATTGGAACTAAAAATGTGCACTGGTACCAGCAGAGGCCAGGCCAGGCCCCTGTTCTGGTCATCTATACGGATAGCAACCGGCCCTCTGGGATCCCTGAGCGAATCTCTGGCTCCAACTCGGGGAACACGGCCACCCTGACCCTCATCAGAGCCCAGGCCGGGGATGAGGCTGACTATTACTGTCAGGTGTGGGACACCAACACTGTGGTATTCGGCGGAGGGACCAGGCTGACCGTCCTCGGTCAGCCCAAGGCTGCCCCCTCGGTCACTCTGTTCCC
AW3-SE-151_P2_A8	Light	CCCTCTCCTGCAGGGCCAGTCAGAGTGTTAGCACGTACTTAGCCTGGTACCAACAGAAACCTGGCCAGGCTCCCAGGCTCCTCATCTATGATGCATCTAAGAGGGCCACTGGCATCCCAGCCAGGTTCAGTGGCAGTGGGTCTGGGACAGACTTCACTCTCACCATCAGCAACCTAGAGCCTGAAGATTTTGCAGTTTATTACTGTCAGCAGCGTATCGACTGGCCTCCGGGTCCGTTCGGCCAAGGGACCAAGGTGGAAATCAAACGAACTGTGGCTGCACCATCTGTCTTCATCTTCCCGCCATCTGATGAGCAGTTGAAATCTGGAACTGCCTCTGTTGTGTGCCTGCTGAATAACTTCTATCCCAGAGAGGCCAAAGTACAGTGGAAGGTGGATA…
AW3-SE-151_P2_A9	Light	CGTCTCCTGCAGGGCCAGTCAGAGTGTTAGCAGGAACTCCTTAGCCTGGTACCAGCAGAAACCTGGCCAGGCTCCCAGGCTCCTCATCTATGGTGCTTCCAGCAGGGCCACTGGCATCCCAGACAGGTTCAGTGGCAGTGGGTCTGGGGCAGACTTCACTCTCACCATCAGCAGACTGGAGCCTGAAGATTTTGCAGTGTATTACTGTCAGCAGTATGGTAGCTCACCGGGGACGTTCGGCCAAGGGACCAAGGTGGAAATCAAACGAACTGTGGCTGCACCATCTGTCTTCATCTTCCCGCCATCTGATGAGCAGTTGAAATCTGGAACTGCCTCTGTTGTGTGCCTGCTGAATAACTTCTATCCCAGAGAGGCCAAAGTACAGTGGAAGGTGGATAA…
AW3-SE-151_P2_B1	Light	GTCGATCACCATCTCCTGCACTGGAACCAGCCGTGATGTTGGGGTTTATAACCTTGTCTCCTGGTACCAACACCACCCAGGCCGCGCCCCCCAACTCGTCATTTATGAGGACACTGAGCGGCCCTCAGGAATTTCTAATCGCTTCTCTGGCTCCAAGTCTGGCAACACGGCCTCCCTGACCATCTCTGGGCTCCAGGCTGAGGACGAGGCTGATTATTACTGTTGCTGTCATACACGCAGTGGCACTTCCATCTTCGGCGGAGGGACCAAGCTGACCGTCCTACGTCAGCCCAAGGCTGCCCCCTCGGTCACTCTGTTCCC
AW3-SE-151_P2_B10	Light	GGATTACCTGTGGGGGAAACAACATTGGAAGTGTAAATGTTCACTGGTACCAGCAGAAGCCAGGCCAGGCCCCTGTTCTGGTCATCTATAGAGATAGTGTCCGGCCCTCTGGCATCCCTGAGCGCTTCTCTGGCTCCAACTCGTGGAGCACGGCCACCCTGACCATCAGTAGAGCCCAAGCCGGGGATGAGGCTGACTATTACTGTCAAGTGTGGGACAACAACTCTGCATGGGGGGTGTTCGGCGGTGGGACCAAGCTGACCGTCCTAAGTCAGCCCAAGGCTGCCCCCTCGGTCACTCTGTTCCCACCCTC
AW3-SE-151_P2_B11	Light	ATCAGTTGCCGGGCCAGTCAGAATCTTAATAATTGGTTGGCCTGGTTTCAGCAGAAACCAGGGAAAGCCCCTAAGGTCTTGATCTCCAAGGTATTCATTTTAGAGGCTGGGGTCCCCTCAAGATTCAGCGGCAGTGGATCTGGGACAGAGTTCACTCTCACCATCAGCGGCCTGCAGCCTGATGACTTTGCAACTTATTACTGCCAACAATATAATAGTCACTCGTGGACGTTCGGCCCAGGGACCAGGGTGGAAGTCAAACGAACTGTGGCTGCACCATCTGTCTTCATCTTCCCGCCATCTGATGAGCAGTTGAAATCTGGAACTGCCTCTGTTGTGTGCCTGCTGAATAACTTCTATCCCAGAGAGGCCAAAGTACAGTGGAAGGTGGATAACGCC…
AW3-SE-151_P2_B2	Light	TCTCCTGCAGGGCCAGTCAGAGTGTAAGCAGCTACTTAGCCTGGTACCAACAGAAACCTGGCCAGGCTCCCAGACTCCTCATCTATGATGCATCCAACAGGGCCACTGGCATCCCAGCCAGGTTCAGTGGCAGTGGCTCTGGGACAGACTTCACTCTCACCATCAGCAGCCTAGAGCCTGAAGATTTTGCAGTTTATTACTGTCAGGGGCGTTCCAACTGGGTGTGGACGTTCGGCCAAGGGACCAAGGTGGAAGTCAAACGAACTGTGGCTGCACCATCTGTCTTCATCTTCCCGCCATCTGATGAGCAGTTGAAATCTGGAACTGCCTCTGTTGTGTGCCTGCTGAATAACTTCTATCCCAGAGAGGCCAAAGTACAGTGGAAGGTGGATAACGCCC…
AW3-SE-151_P2_B3	Light	ATCTCCTGTTCTGGGGGCAGTTCCAACATCGGAAGAAATTTTGTGTTCTGGTACCAGCAACTCCCAGGAGCGGCCCCCAAACTCCTCGTCTTTAGGAATAGTCAGCGGCCCTCAGGGGTCCCTGACCGATTCTCTGGCTCCAAGTCTGGCACTTCAGCCTCCCTGGCCATCAGTGGGCTCCGGTCCGAGGATGAGGCTGATTATTACTGTGCAGCATGGGATGACAGCCTGAGTGGTGTGGTATTCGGCGGAGGGACCAAGCTGACCGTCCTAGGTCAGCCCAAGGCTGCCCCCTCGGTCACTCTGTTCCC
AW3-SE-151_P2_B4	Light	TCTCCTGCAGGGCCAGTCAGAGTGTTAGGAGCGCCTACTTAGCCTGGTACCAGCAGAGGCCTGGCCAGGCTCCCCGGCTCCTCATCAATGGTGTATCCGGCAGGGCCTCTGGCCTCCCAGACAGGTTCAGTGGCAGTGGGTCTGGGACGGACTTCACTCTCACCATCAGCGGACTGGAGCCTGAAGATTCTGCAGTGTATTACTGTCAGCAATTTGATAGTTCGCCGTACACTTTTGGCCAGGGGACCAAGCTGGAGATCAAACGAACTGTGGCTGCACCATCTGTCTTCATCTTCCCGCCATCTGATGAGCAGTTGAAATCTGGAACTGCCTCTGTTGTGTGCCTGCTGAATAACTTCTATCCCAGAGAGGCCAAAGTACAGTGGAAGGTGGATAACG…
AW3-SE-151_P2_B5	Light	TCACCCTCTCCTGCAGGGCCGGTCAGAGTGTTACCAGCAACTATTTAGCCTGGTACCAGCAGAAACCTGGCCAGGCTCCCAGGCTCCTCATCTATCGTGCATCCAGCAGGGCCGCTGGCATCCCAGACAGGTTCAGTGGCAGTGGGTCTGGGACAGACTTCACTCTCACCATCAGGAGACTGGAGCCTGAAGATTTTGCAGTGTATTACTGTCAGCAGTATGCTGGCTCACCGTACACTTTTGGCCAGGGGACCAAGTTGGAAATTAAGCGAACTGTGGCTGCACCATCTGTCTTCATCTTCCCGCCATCTGATGAGCAGTTGAAATCTGGAACTGCCTCTGTTGTGTGCCTGCTGAATAACTTCTATCCCAGAGAGGCCAAAGTACAGTGGAAGGTGG…
AW3-SE-151_P2_B6	Light	TGGACAGTCGATCACCATCTCCTGCACTGGAACCAACAGTGATGTTGGGATTTATGACCTTGTCTCCTGGTACCAGCAACTCCCAGGCAAAGCCCCCAAACTCATGATTTATGAGGTCAGTGAGCGCCCCTCAGGGGTTTCTGATCGCTTCTCTGGCTCCAAGTCTGGCAACACGGCCTCCCTGACAATCTCTGGGCTCCAGGCTGAGGACGAGGCTGATTATTACTGCTGCTCCTATACAAGGCCTAGGACTTTGATTTTCGGCGGAGGGACCAAGCTGACCGTCCTAAGTCAGCCCAAGGCTGCCCCCTCGGTCACTCTGTTCCCACCCTCGAGTGAG
AW3-SE-151_P2_B8	Light	GGTAAACATCTCCTGCACCGGCACCGGTGGCAGCATTGGCAGCAACTATGTGCAGTGGTTCCAGCAGCGCCCGGGCAGTGCCCCCGTCACTGTGATCTATGACAATAATCAAAGACCCTCTGGGGTCCCTGATCGCTTCTCTGGCTCCGTCGACAGCTCATCCAACTCTGCCTCCCTCGCCATCTCTGGACTGAAGGCTGAGGACGAGGCTGACTACTTTTGTCAGTCTTATGATACCTCCACCCATGTGATATTCGGCGGAGGGACCAAGCTGACCGTCCTACGTCAGCCCAAGGCTGCCCCCTCGGTCACTCTGTTCCC
AW3-SE-151_P2_B9	Light	CCTCTCCTGCAGGACCAGTCAGACTTTTAGCAGCCGCTATTTAGCCTTAGCCTGGTACCAGCAGAAACCTGGCCAGGCTCCCAGGCTCCTCATCCATGGTGCATCCAGGAGGGCCACTGACATCCCAGACAGGTTCAGTGGCAGTGGGTCTGGGACAGACTTCACTCTCACCATCAGCAGAGTGGAGCCTGAAGATTTTGCAGTGTATTACTGTCAGCAGTATGGTAGCTCACCGTACACTTTTGGCCAGGGGACCAAGCTGGAGATCAAACGAACTGTGGCTGCACCATCTGTCTTCATCTTCCCGCCATCTGATGAGCAGTTGAAATCTGGAACTGCCTCTGTTGTGTGCCTGCTGAATAACTTCTATCCCAGAGAGGCCAAAGTACAGTGGAAGGT…
AW3-SE-151_P2_C1	Light	AAGCGGCCCTCAGGGATCCCTGAGCGATTCTCTGGCTCCAACTCTGGGAACACAGCCACTCTGACCATCAGCGGGACCCAGACTATGGATGAGGCTGAATATTTCTGTCAGGCGTGGGACACCAGCCAAGTCATATTCGGCGGAGGGACCAAGTTGACCGTCCTCGGTCAGCCCAAGGCTGCCCCCTCGGTCACTCTGTTCCCACCCTCGA
AW3-SE-151_P2_C10	Light	CATCTCCTGCTCCGGCACCGGTGGCCTCATTGGCACCAACTATGTGCAGTGGTTCCAGCAGCGCCCGGGCAGTGCCCCCACCACTGTAATCTATGACAATAACCAAAGACCCTCTGGGGTCCCTGATCGCTTCTCTGGCTCCGTCGACAGGTCCTCCAACTCTGCCTCCCTCACCATCTCTGGACTGAAGACTGAGGACGAGGCTGACTACTATTGTCAGTCTTATGATATTTCCACCCATGTGGTAATCGGCGGAGGGACCAAGCTGACCGTCCTACGTCAGCCCAAGGCTGCCCCCTCGGTCACTCTGTTCCC
AW3-SE-151_P2_C11	Light	TCACTTGCCGGGCAAGTCAGAGCATTAGCGTCTCTTTAAATTGGTATCAACAGAAGCCAGGGACAGCCCCTAACCTCCTGATCTATGGGGCTTCCTATTTGCAAACTGGGGTCCCGTCAAGGTTCAGTGGCAGTGGATCTGGGACAGATTTCACTCTCACCATCAGCAGTCTGCAACCTGAAGATTTTGCCACTTACTACTGTCAAGAGAACTACAGTAAGAGTCGCTTCACTTTCGGCCCTGGGACCACAGTGGAAATCAAACGAACTGTGGCTGCACCATCTGTCTTCATCTTCCCGCCATCTGATGAGCAGTTGAAATCTGGAACTGCCTCTGTTGTGTGCCTGCTGAATAACTTCTATCCCAGAGAGGCCAAAGTACAGTGGAAGGTGGATAACG…
AW3-SE-151_P2_C2	Light	CCATCACTTGCCGGGCAAGTCAGGGCATTAGAAGTGATTTAGGCTGGTATCACCAGAAACCAGGGAAAGCCCCTAAGCTCCTGATCTATGCTGCGTCCACTTTACAAAGTGGGGTCCCATCAAGGTTCAGCGGCAGTGGATCTGGCACAGATTTCACTCTCACCATCAGCAGCCTCCAGCCTGAAGATTGTGGAACTTATTTCTGTCTACAAGATTACACTTACCCCTACACTTTTGGCCAGGGGACCCAGGTGGACATCAAACGAACTGTGGCTGCACCATCTGTCTTCATCTTCCCGCCATCTGATGAGCAGTTGAAATCTGGAACTGCCTCTGTTGTGTGCCTGCTGAATAACTTCTATCCCAGAGAGGCCAAAGTACAGTGGAAGGTGGATAACG…
AW3-SE-151_P2_C3	Light	GGTCAACATCTCCTGCACCGGCACCGGTGGCAGCATTGGCAGCAACTATGTGCAGTGGTACCAGCAGCGCCCGGGCAGTGCCCCCGCCACTGTGATCTATGACAATAACCAAAGACCCTCTGGGGTCCCTGATCGCTTCTCTGGCTCCACCGACAGCTCCTCCAACTCTGCCTCCCTCACCATCTCTGGACTGAAGACTGAGGACGAGGCTGACTACTTTTGTCAGTCTTATGATAGTTCCACCCATGTGATATTCGGCGGAGGGACCAAGCTGACCGTCCTACGTCAGCCCAAGGCTGCCCCCTCGGTCACTCTGTTCCC
AW3-SE-151_P2_C4	Light	GTCAGACTTTTACCAGCCGCTACCTACCCTTAGCCTGGTACCAGCAGAAACCTGGCCAGGCTCCCAGGCTCCTCATCCATGGTGCATCCCGCAGGGCCACTGGCATCCCAGACAGGTTCAGTGGCAGTGGGTCTGGGACAGACTTCACTCTCACCATCAACAGACTGGAGCCTGAAGATTTTGCAGTGTATTATTGTCAGCAGTATGGTACCTCACCGTACACTTTTGGCCAGGGGACCAAGCTGGAGATCAAACGAACTGTGGCTGCACCATCTGTCTTCATCTTCCCGCCATCTGATGAGCAGTTGAAATCTGGAACTGCCTCTGTTGTGTGCCTGCTGAATAACTTCTATCCCAGAGAGGCCAAAGTACAGTGGAAGGTGGATAACGCCCTCCAAT…
AW3-SE-151_P2_C5	Light	GACTGGGGACGAGGCCGATTATTACTGCTCAACGTGGGATAGCAGCCTGAGTTTCCATGTGGTGTTCGGCGGAGGGACCAAGCTGACCGTCCTACGTCAGCCCAAGGCTGCCCCCTCGGTCACTCTGTTCCC
AW3-SE-151_P2_C7	Light	TCTCCTGCAGGGCCAGTCAGAGTCTTAGTACCTTCTTAGCCTGGTATCAACACAAACCTGGCCGGCCTCCCAGGCTCCTCATCTATGATGCATCCATCAGGGCCACTGGCGTCCCAGCCAGGTTCAGTGCCAGTGGGTCTGGAACAGACTTCACTCTCACCATCAGTAGCCTAGAGCCTGAGGATTCTGCAGTTTATTTCTGTCAGCAGCGTTCCAACTGGCCTCCGATCACCTTCGGCCAGGGGACACGACTGGAGATTAACCGAACTGTGGCTGCACCATCTGTCTTCATCTTCCCGCCATCTGATGAGCAGTTGAAATCTGGAACTGCCTCTGTTGTGTGCCTGCTGAATAACTTCTATCCCAGAGAGGCCAAAGTACAGTGGAAGGTGGATAACG…
AW3-SE-151_P2_C8	Light	GCCAGAGTGTTTTATATAGTTCCAACAATAAGAACTACTTAGCTTGGTACCAGCAGAAACAAGGACAGGCTCCTAAGCTGCTCATTTACTGGGCATCTACCCGGGAATCCGGGGTCCCTGACCGCTTCAGTGGCAGCGGGTCTGGGACAGATTTCAGTCTCACCATCAGCAGCCTGCAGGCTGAAGATGTGGCAGTTTATTATTGTCAGCAATATTACAGTACTCCATTCACTTTCGGCCCTGGGACCAAAGTGGATATCAAACGAACTGTGGCTGCACCATCTGTCTTCATCTTCCCGCCATCTGATGAGCAGTTGAAATCTGGAACTGCCTCTGTTGTGTGCCTGCTGAATAACTTCTATCCCAGAGAGGCCAAAGTACAGTGGAAGGTGGATAACG…
AW3-SE-151_P2_D1	Light	TCACTTGCCGGGCAAGTCAGGGCGTTAGAAATGATTTAGCCTGGTATCAGCACAAACCAGGGAAAGCCCCTAAGCTCCTGATCTATGCTGCATCCAGTTTACAAACTGGGGTCCCGTCAAGGTTCAGCGGCAGTGGATCTGGCACACATTTCACTCTCAGCATCAGCAGCCTGCAGCCTGAGGATTGTGCAAGTTATTACTGTCTACAAGATTACGATTACCCCTACACTTTTGGTCAGGGGACCAAGCTGGAGATCAAACGAACTGTGGCTGCACCATCTGTCTTCATCTTCCCGCCATCTGATGAGCAGTTGAAATCTGGAACTGCCTCTGTTGTGTGCCTGCTGAATAACTTCTATCCCAGAGAGGCCAAAGTACAGTGGAAGGTGGATAACGCCC…
AW3-SE-151_P2_D10	Light	TCACTTGCCGGGCGAGTCAGGGCATTAGAAATGATTTAGGCTGGTATCAGCAGAAACCAGGAAAAGCCCCTAAGCTCCTGATCTATGCTGCATCCAGTTTACAAACTGGGGTCCCATCAAGGTTCAGCGGCAGTGGATCTGGCACACATTTCACTCTCACCATCAGCGGCCTGCAGCCTGAGGATTGTGCAACTTATTACTGTCTACAAGATTACGATTACCCCTACACTTTTGGCCAGGGGACCAAGCTGGAGATCAAACGAACTGTGGCTGCACCATCTGTCTTCATCTTCCCGCCATCTGATGAGCAGTTGAAATCTGGAACTGCCTCTGTTGTGTGCCTGCTGAATAACTTCTATCCCAGAGAGGCCAAAGTACAGTGGAAGGTGGATAACGCCC…
AW3-SE-151_P2_D11	Light	TTATCACTTGCCGGGCCAGTCAGAATATTGGTAAATGGTTGGCCTGGTATCAGCAGAAGCCAGGGAAAGCCCCTAACCTCCTGATCTATATGGCGTCTAGTTCAGGAAGTGGGGTCCCATCAAGGTTCAGCGGCAGTGGATCTGGGACAGAATTCACTCTCACCATCAGCAGCCTGCAGCCTGACGATTTTGCAACTTATTACTGCCAGCAGTATAACAGTAATTCCCCGTACACTTTTGGCCAGGGGACCAAACTGGAGATCAAACGAACTGTGGCTGCACCATCTGTCTTCATCTTCCCGCCATCTGATGAGCAGTTGAAATCTGGAACTGCCTCTGTTGTGTGCCTGCTGAATAACTTCTATCCCAGAGAGGCCAAAGTACAGTGGAAGGTGGATA…
AW3-SE-151_P2_D2	Light	ATTACCTGTGGGGGAAATAACATTGGAAGTCAAATTGTGCACTGGTACCTGCAGAAGCCAGGCCAGGTCCCTTTCCTGGTCGTCTATGATGATAGTGAGCGGCCCTCAGGGATCCCCGAGCGATTCTCTGGCTCCAACTCTGGGAACACGGCCACCCTGACCATCAGCGGGGTCGAGGCCGGGGATGAGGCCGACTATTACTGTCAAGTGTGGGACAGTAGAAGTGATCAGTGGGTGTTCGGCGGAGGGACCAAGCTGACCGTCCTAGGTCAGCCCAAGGCTGCCCCCTCGGTCACTCTGTTCCC
AW3-SE-151_P2_D4	Light	GTCAGAATTTTGGCAGCAGCTCCTTCAACTACTTAGCCTGGTACCAGCAGAAACCTGGTCAGGCTCCCCGGCTCCTCATCTATGGTGCATCAAGAAGGGCCACTGGCATCCCAGACAGGTTCAGTGGCAGTGGGTCTGGGACAGACTTCACTCTCACCATCAGCAGACTGGAGCCTGAAGATTTTGCAGTGTATTACTGTCAGCAGTATATTAGCTCACCCTTCACTTTTGGCCAGGGGACCACGCTGGAAATCAAACGAACTGTGGCTGCACCATCTGTCTTCATCTTCCCGCCATCTGATGAGCAGTTGAAATCTGGAACTGCCTCTGTTGTGTGCCTGCTGAATAACTTCTATCCCAGAGAGGCCAAAGTACAGTGGAAGGTGGATAACGCCCTCC…
AW3-SE-151_P2_D5	Light	GTAGTGACATTGGTTATTATGACTATGTCTCCTGGTATCAACAATACCCAGTCAAGGCCCCCAAACTCTTGATTTATGATGTCACTATTCGGCCCTCAGGGGTTTCTGATCGCTTCTCTGGCTCCAAGTCTGGCAACACGGCCTCCCTGACCATCTCTGGGCTCCAGGCTGAGGACGAGGCAGATTATTACTGCAGCTCATATACAAGTACCAGCACTCTCGTGTTCGGCGGAGGGACCAAGCTGACCGTCCTAGGTCAGCCCAAGGCTGCCCCCTCGGTCACTCTGTTCCC
AW3-SE-151_P2_D6	Light	TCGCCTGCAGGGCCAGTCAGAGTGTTAGCACCTACTTAGCCTGGTACCAACAAAAACCTGGCCAGGCTCCCAGGCTCCTCATCTATGATGCATCCACCAGGGCCACTGGCATCCCAGCCAGGTTCAGTGGCAGTGGGTCTGGGACAGACTTCACTCTCACCATCAGCAGCCTAGAGCCTGAAGATTTTGCAGTTTATTACTGTCAGGGGCGTACCAACTGGATGTGGACGTTCGGCCAAGGGACCAAGGTGGAAATCAAACGAACTGTGGCTGCACCATCTGTCTTCATCTTCCCGCCATCTGATGAGCAGTTGAAATCTGGAACTGCCTCTGTTGTGTGCCTGCTGAATAACTTCTATCCCAGAGAGGCCAAAGTACAGTGGAAGGTGGATAACGCCC…
AW3-SE-151_P2_D7	Light	CTTGCCAGGCGGGTCACGACATTAGTCAGTCTTTAAGTTGGTATCACCAGACACCAGGGAAAGCCCCTAAGCTCCTCATCTACGAGGCAACCAGGTTGGAAACAGGGGTCCCATCTAGGTTCAGCGGAAGTGGATCTGGGACAGATTTCTCTTTCACCATCAGCAGCCTGCAGGCTGACGATCTTGGAACATACTACTGTCAACAATATGATGATCTCCCTCGAACGTTCGGCCAAGGGACCAAGGTGGAAATCAAACGAACTGTGGCTGCACCATCTGTCTTCATCTTCCCGCCATCTGATGAGCAGTTGAAATCTGGAACTGCCTCTGTTGTGTGCCTGCTGAATAACTTCTATCCCAGAGAGGCCAAAGTACAGTGGAAGGTGGATAACGCCCTCC…
AW3-SE-151_P2_D9	Light	TCTCTTGCAGGGCCAGTCAGAGTGTTAGCAGCAGCTACTTAGCCTACTTAGCCTGGTACCAGCAAAAACCTGGCCAGGCTCCCAGGCTCCTCATCTATGGTGCATCCAGGAGGGCCACTGGCATCCCAGACAGGTTCAGTGGCAGTGGGTCTGAGACAGACTTCACTCTCACCATCAGCAGACTGGAGCCTGAAGATTTTGCAGTGTATTTCTGTCAGCAATATCGTACCTCACCGTACAATTTTGGCCAGGGGACCAAGCTGGAGATCAAACGAACTGTGGCTGCACCATCTGTCTTCATCTTCCCGCCATCTGATGAGCAGTTGAAATCTGGAACTGCCTCTGTTGTGTGCCTGCTGAATAACTTCTATCCCAGAGAGGCCAAAGTACAGTGGAAGG…
AW3-SE-151_P2_E1	Light	CCAGGATTACCTGTGGAGAAGACAACATTAGATATAAAAGTGTGCATTGGTACCAGCAGAAGCCAGGTCAGGCCCCCGTGTTGGTCGTCTCTGATGATCGCGACCGGCCCTCAGGGGTCCCTGAGCGATTCTCTGGCTCCAAGTCTGGGAACACGGCCACCCTGACCATGAGCAGGGTCGAAGCCGGGGATGAGGCCGACTATTTCTGTCAGGTGTGGGATAGTAGCAGTGATCATCCGGTGTTCGGCGGAGGGACCAAGCTGACCGTCCTAGGTCAGCCCAAGGCTGCCCCCTCGGTCACTCTGTTCCC
AW3-SE-151_P2_E10	Light	TCACTTGCCGGGCAAGTCAGGGCATTAGAAATGATTTAGGCTGGTATCAGCAGAAACCAGGGAAAGCCCCTAAGCTCCTGATCTATGCTGCATCCACTTTACAAACTGGGGTCCCATCAAGGTTCAGCGGCAGTGCATCTGGCACACATTTCACTCTCACCATCAGCAGCCTGCAGCCTGAGGACTGTGCAACTTATTACTGTCTACAAGATTATGATTACCCCTACACTTTTGGCCAGGGGACCAAGCTGGAGATCAAACGAACTGTGGCTGCACCATCTGTCTTCATCTTCCCGCCATCTGATGAGCAGTTGAAATCTGGAACTGCCTCTGTTGTGTGCCTGCTGAATAACTTCTATCCCAGAGAGGCCAAAGTACAGTGGAAGGTGGATAACGCCC…
AW3-SE-151_P2_E2	Light	TCTCCTGCAGGGCCAGTCAGAGTGTTAGCAGCAGCTACTTAGCCTGGTTCCAGCAGAAACCTGGCCAGGCTCCCAGACTCCTCATCTATGGTGCATCCAGCAGGGCCACTGGCATCCCAGACAGGTTCAGTGGCAGTGGGTCTGGGACAGACTTCAGTCTCACCATCAGCAGACTGGAGCCTGAAGATTTTGCAGTGTATTACTGTCAGCAGTCTGCTGGCTCACGCTGGACGTTCGGCCAAGGGACCAAGGTGGAAGTCAAACGAACTGTGGCTGCACCATCTGTCTTCATCTTCCCGCCATCTGATGAGCAGTTGAAATCTGGAACTGCCTCTGTTGTGTGCCTGCTGAATAACTTCTATCCCAGAGAGGCCAAAGTACAGTGGAAGGTGGATAACG…
AW3-SE-151_P2_E3	Light	CCATCTCTTGCTCTGGAAGCAGCTCCAACATCGGAAGTAATTTTGTATACTGGTACCAGCACCTCCCAGGAACGGCCCCCAAACTTCTCATCTCTAGGAGTGATGAGCGGCCCTCAGGGGTCCCTGACCGATTCTCTGGCTTCAAGTCTGGCACCTCAGCCTCCCTGGCCATCGGTGGGCTCTGGTCCGAGGATGAGGCAGATTATTACTGTGCAACATGGGATGACAGCCTCAGTGCCTGGGTGTTCGGCGGAGGGACCAAGGTGACCGTCCTAGGTCAGCCCAAGGCTGCCCCCTCGGTCACTCTGTTCCC
AW3-SE-151_P2_E4	Light	AGTCAGAGGGTAATGAGCAGCTCCTTAGCCTGGTACCAGCAGAAACCTGGCCAGGCTCCCAGGCTCCTCATCTACGGTGCATCCAGCAGGGCCACTGACATCCCAGACAGGTTCAGTGGCAGTGGGTCTGGGACAGACTTCACTCTCACCATCAGCAGTCTGGAGCCTGATGATTTTGCACTGTATTACTGTCAGCAGTATGGTAGCTCACCGGGGACGTTCGGCCAAGGGACCAAGGTGGAGGTCAAACGAACTGTGGCTGCACCATCTGTCTTCATCTTCCCGCCATCTGATGAGCAGTTGAAATCTGGAACTGCCTCTGTTGTGTGCCTGCTGAATAACTTCTATCCCAGAGAGGCCAAAGTACAGTGGAAGGTGGATAACGCCCTCCAATCGGGT…
AW3-SE-151_P2_E5	Light	GTAAAAGTGTGCATTGGTACCAGCAGAAGCCAGGCCAGGCCCCCGTGGTGGTCGTCTCTGATGATTACGACCGGCCCTCAGGGATCCCTGTGCGATTCTCTGGCTCCAAGTCTGGGAACACGGCCACCCTGACCATCAGCAGGGTCGAAGCCGGGGATGAGGCCGACTATTTCTGTCAGGTGTGGGATAGTAGTAGTGATCATCCGGTGTTCGGCGGAGGGACCAAGCTGACCGTCCTAGGTCAGCCCAAGGCTGCCCCCTCGGTCACTCTGTTCCC
AW3-SE-151_P2_E7	Light	TCTCCTGCAGGGCCAGTCAGAGTGTTAGGAGAGGTGCAAGTGTTAATTACAGCTACTTAGCCTGGTATCAACAGAAACCTGGCCGGGCCCCCAGGCTCCTCATCTATGGTGCATCCAGGACGGCCACTGGCATCCCAGACAGGTTCAGTGGCAGTGGGTCTGGGACAGACTTCACTCTCACCATCACCAGACTGGAGCCTGAAGATTTTGCAATGTATTTCTGTCAGTACTATGGTGGCTCACCGTTCACTTTTGGCCAGGGGACCAAGCTGGAGATCAAACGAACTGTGGCTGCACCATCTGTCTTCATCTTCCCGCCATCTGATGAGCAGTTGAAATCTGGAACTGCCTCTGTTGTGTGCCTGCTGAATAACTTCTATCCCAGAGAGGCCAAAGTAC…
AW3-SE-151_P2_E8	Light	AGCCAGCTTCACCTGCTCTGGACATAGATTGGGGGATAAATATGTTTTTTGGTATCAGCAGAAGCCAGGCCAGTCCCCTGTACTGGTCATCTCTGAAGATCATAAGCGGCCCTCAGGGATCCCTGAGCGATTCTCTGGTTCCAACTCTGGGGACACAGCCACTCTGATCATCAGCGGGACCCAGGCCATGGATGAGGCTGACTATTATTGTCAGGCGTGGGACACTAGCCAAGTGATATTCGGCGGAGGGACCAAGCTGACCGTCCTCGGTCAGCCCAAGGCTGCCCCCTCGGTCACTCTGTTCCC
AW3-SE-151_P2_E9	Light	GTCAGGGTGTTAGCCGCAACTTAGCCTGGTACCAGCAGAAACCTGGCCAGGCTCCCAGGCTCCTCATCTATGGTGCTTCCACCAGGGCCACTGGCATCCCAGCCAGGTTCAGTGGCAGTGGGTCTGGGACAGAGTTCACTCTCACCATCAGCAGCCTGCAGTCTGAAGATTTTGCAGTTTATTACTGTCAGCAGTATAATAACTGGCCTCCGCTCACTTTCGGCGGAGGGACCAAGGTGGAGATCAAACGAACTGTGGCTGCACCATCTGTCTTCATCTTCCCGCCATCTGATGAGCAGTTGAAATCTGGAACTGCCTCTGTTGTGTGCCTGCTGAATAACTTCTATCCCAGAGAGGCCAAAGTACAGTGGAAGGTGGATAACGCCCTCCAATCGGGTA…
AW3-SE-151_P2_F1	Light	TCGCTTGCCGGGCAAGTCAGGGCATTTCGTCCTTTTTAAATTGGTATCAGCATAAACCAGGGAAAGCCCCTAAGCTCCTCATCTATGCTGCATCCTTTTTGCATAGTGGCGTCCCATCAAGGTTCAGTGGCAGTGGATCTGGGACTGATTTCACTCTCACCATCAGCAGTCTACAACCTGAAGATTCTGCATCTTACTTCTGTCAACAGACTTACAGTGTCCCTCAGACGTTCGGCCAAGGGACCACGGTGGAGGTCAAACGAACTGTGGCTGCACCATCTGTCTTCATCTTCCCGCCATCTGATGAGCAGTTGAAATCTGGAACTGCCTCTGTTGTGTGCCTGCTGAATAACTTCTATCCCAGAGAGGCCAAAGTACAGTGGAAGGTGGATAACGCCC…
AW3-SE-151_P2_F10	Light	GTCGGAGTCTTGACACCTCCTTAGCCTGGTACCAACAGAAGGTTGGCCAGGCTCCCAGGCTCCTCATCTATGATGCGTCCCACAGGGCCAGTGGCATCCCAGACAGATTCAGCGGCAGTGGGTCTGGGACAGTCTTCACTCTCTTCATCAGCAGCCTAGAGCCTGAAGATTTTGCAGTTTATTACTGTCAGCAGCGTAGCCACTGGCTCTCCTTCGGCCCAGGGACACGACTGGAGATTAAACGAACTGTGGCTGCACCATCTGTCTTCATCTTCCCGCCATCTGATGAGCAGTTGAAATCTGGAACTGCCTCTGTTGTGTGCCTGCTGAATAACTTCTATCCCAGAGAGGCCAAAGTACAGTGGAAGGTGGATAACGCCCTCCAATCGGGTAACTCCC…
AW3-SE-151_P2_F11	Light	TCACTTGCCGGGCGAGTCAGGTCATAGAGAATTATTTAGCCTGGTATCAGCAGAGACCAGGGAAGGTTCCTAAGCTCCTGATGTATGCTGCATCCAAATTGGAAGCAGGGGTCCCATCTCGGTTCAGTGGCAGTGGATTTGGGACAGATTTCACTCTCATCATCGACAACCTGCAGCCTGAAGATGTTGCTACTTATTACTGTCAAAGATATAATGGAGTCCCTCTCACTTTCGGCGGAGGGACCAAGGTGGAGATCAAACGAACTGTGGCTGCACCATCTGTCTTCATCTTCCCGCCATCTGATGAGCAGTTGAAATCTGGAACTGCCTCTGTTGTGTGCCTGCTGAATAACTTCTATCCCAGAGAGGCCAAAGTACAGTGGAAGGTGGATAACGCCC…
AW3-SE-151_P2_F2	Light	CCGGTCAGAGTGTTAGCAACAGCTACTTAGCCTGGTACCAGCAGAAACCTGGCCAGGCTCCCAGGCTCCTCATCTATGCTGCATCCAGGAGGGCCGCTGGCATCCCAGACAGGTTCAGTGGCAGTGGGTCTGGGACAGACTTCACTCTCACCATCAGCAGACTGGAGCCTGAAGATTTTGCAGTGTATCACTGTCAGCAGTATGCTGGCTCACCGTACACTTTTGGCCAGGGGACCAAGCTGGAAATCAAGCGAACTGTGGCTGCACCATCTGTCTTCATCTTCCCGCCATCTGATGAGCAGTTGAAATCTGGAACTGCCTCTGTTGTGTGCCTGCTGAATAACTTCTATCCCAGAGAGGCCAAAGTACAGTGGAAGGTGGATAACGCCCTCCAATCGG…
AW3-SE-151_P2_F3	Light	TCACTTGCCGGGCCAGTCACAGTTTTAGTAGCTGGTTGGCCTGGTATCAACAGAGACCAGGGAAAGCCCCTAAACTCCTGATCTATGATGTCTCCACTTTGGAGAGTGGGGTCCCATCAAGGTTCAGCGGGAGTGGCTCTGGGACAGAATTCACTCTCACCATCAGCAGCCTGCAGCCAGATGATTTTGCAACTTATTACTGTCAAGAGTATAACACTTATTTCCCAACGTTCGGCCAAGGGACCAAGGTGGATGTCAAACGAACTGTGGCTGCACCATCTGTCTTCATCTTCCCGCCATCTGATGAGCAGTTGAAATCTGGAACTGCCTCTGTTGTGTGCCTGCTGAATAACTTCTATCCCAGAGAGGCCAAAGTACAGTGGAAGGTGGATAACGCCC…
AW3-SE-151_P2_F4	Light	ATCGGAAGTAATTTTGTATACTGGTACCAGCAACTCCCAGGAACGGCCCCCAAACTCCTCATCTTTAGGACTAATGAGCGGCCCTCAGGGGTCCCTGACCGATTCTCTGGCTTCAAGTCTGGCACCTCAGCCTTTCTGGCCATCGGTGGGCTCCAGTCCGAGGATGAGGTTGATTATTACTGTGCAACATGGGATGACACCCTGACTGCCTGGGTGTTCGGCGGAGGGACCAGGCTGACCGTCCTAGGTCAGCCCAAGGCTGCCCCCTCGGTCACTCTGTTCCC
AW3-SE-151_P2_F5	Light	GCATCACCTGCTCTGGACATAGATTGGGGGATAAATATTCTTTTTGGTATCAGCAGAAGGCAGGCCAGTCCCCTGTATTGGTCATCTCTGAAGATCATAAGCGGCCCTCAGGGATCCCTGAGCGATTCTCTGGCTCCAACTCCGGGAACACAGCCACTCTGACCATCAGCGGGACCCAGGCTATGGATGAGGCTGACTATTACTGTCAGGCGTGGGACAGCAGCCATGTGGTCTTCGGCGGAGGGACCAAGCTGACCGTCCTCGGTCAGCCCAAGGCTGCCCCCTCGGTCACTCTGTTCCC
AW3-SE-151_P2_F6	Light	TTAACATCTCCTGCACCGGCACCGGTGGCAGCATTGGCAGCAACTATGTGCAGTGGTTCCAGCAGCGCCCGGGCAGTGCCCCCACCACTGTGGTCTATGACAATAACCAAAGACCCTCTGGGGTCCCTGATCGCTTCTCTGGCTCCGTCGACAGCTCCTCCAACTCTGCCTCCCTCGCCATCTCTGGACTGAAGACTGAGGACGAGGCTGACTACTACTGTCAGTCTTATGATATTTCCACCCATGTGGTAATCGGCGGCGGGACCAAGCTGACCGTCCTGCGTCAGCCCAAGGCTGCCCCCTCGGTCACTCTGTTCCC
AW3-SE-151_P2_F7	Light	CTGGCCAGGCTCCCAGGCTCCTCATGTATAGTGCGTCCAGCAGGGCCACTGGCATCCCAGACCGGTTCAGTGGCAGTGGGTCTGGGACAGAGTTCACTCTCACCATCAGCAGACTGGAGCCTGAAGATTTTGCAGTTTATTACTGTCAGCAGTTTGGTATCTCACCTATGTACACTTTTGGCCAGGGGACCAAGCTGGAGATCAAACGAACTGTGGCTGCACCATCTGTCTTCATCTTCCCGCCATCTGATGAGCAGTTGAAATCTGGAACTGCCTCTGTTGTGTGCCTGCTGAATAACTTCTATCCCA
AW3-SE-151_P2_F8	Light	TGTCACCATCTCCTGCTCTGGAAGCGTCTCCAACATTGGGAATAATGACGTCTCCTGGTACCAGCAGCTCCCAGGAACAGCCCCCAAACTCCTCATGTATGAAAATAATAAGCGCCCCTCGGGGATTCCTGCCCGATTCTCTGCCTCCAAGTCTGCCACGTCAGCCACCCTGGGCATCACCGGACTCCAGACTGGGGACGAGGCCGACTATTACTGCGCGACATGGGATAGCAGCCTCACTTTTCATGTGGTCTTCGGCGGAGGCACCAAGCTGACCGTCCTACGTCAGCCCAAGGCTGCCCCCTCGGTCACTCTGTTCCC
AW3-SE-151_P2_F9	Light	GTGAGACTATTAGCGGTGATTTAAATTGGTATCAACAGAAGCCAGGGAAAGCCCCTAAACTCCTGATCTATGCTACATCCAGTTTGCAAAGAGGGGTCCCATCACGGTTCAGTGGCAGTCGATCTGGGACAGATTACATTCTCAGCATCAGCAGTCTGCAACCTGAAGACTTTGCAACTTACTTCTGTCAACAGAGTTATACTATTCCCCTCACCTTCGGCCAAGGGACACGACTGGAGATTAAACGAACTGTGGCTGCACCATCTGTCTTCATCTTCCCGCCATCTGATGAGCAGTTGAAATCTGGAACTGCCTCTGTTGTGTGCCTGCTGAATAACTTCTATCCCAGAGAGGCCAAAGTACAGTGGAAGGTGGATAACGCCCTCCAATCGGGTAACT…
AW3-SE-151_P2_G1	Light	GTCAGTCACCATCTCCTGCACTGGAACCAGCAGTGACGTTGGTGGTTATAAATATGTCTCCTGGTATCAACAGCACCCAGGCAAAGCCCCCAAACTCATGATTTATGAGGTCAGTAAGCGGCCCTCAGGGGTCCCTGATCGCTTCTCTGGCTCCAAGTCTGGCAACACGGCCTCCCTGACCGTCTCTGGGCTCCAGGCTGAGGATGAGGCTGATTATTACTGCAGCTCATATGCAGGCAGCAACAATTTCCGTTATGTCTTCGGAACTGGGACCAAGGTCACCGTCCTAGGTCAGCCCAAGGCCAACCCCACTGTCACTCTGTTCCC
AW3-SE-151_P2_G10	Light	ACCTGTGGGGGAAACAACATTGGACTTAAGCCTGTGCATTGGTACCAGCAGAAGCCGGGCCAGGCCCCTGTGCTGGTCATCTTTTATGATTTCGACCGGCCCTCAGGGATCCCTGAGCGATTCTCTGGCTCCAACTCTGGGAACACGGCCACCCTGACCATCAGCAGGGTCGAAGCCGGGGATGAGGCCGACTATTACTGTCAGGTGTGGGATAGTGGCACTGATCGTCGGGTGTTCGGCGGAGGGACCAAACTGACCGTCCTAGGTCAGCCCAAGGCTGCCCCCTCGGTCACTCTGTTCCC
AW3-SE-151_P2_G4	Light	TCACCATCTCTTGTTCTGGAAGCAGCTCCAACATCGGAAGTAATTTTGTATACTGGTACCAGCAACTCCCAGGAACGGCCCCCAAACTCCTCATCTTTAGGACTAATGAGCGGCCCTCAGGGGTCCCTGACCGATTCTCTGGCTTCAAGTCTGGCACCTCAGCCTTTCTGGCCATCGGTGGGCTCCAGTCCGAGGATGAGGTTGATTATTACTGTGCAACATGGGATGACACCCTGACTGCCTGGGTGTTCGGCGGAGGGACCAGGCTGACCGTCCTAGGTCAGCCCAAGGCTGCCCCCTCGGTCACTCTGTTCCC
AW3-SE-151_P2_G6	Light	GTCAGAGCTTTAGCAGCAGGTTCATACCCTTAGCCTGGTACCAGCAGAAACCTGGCCAGGCTCCCAGGCTCCTCATCCATGGCGCGTCGCGCAGGCTCACTGGCATCCCCGACAGGTTCAGTGGCAGTGGGTCTGGGACAGACTTCACCCTCACCATCAGCAGCCTGGAGCCTGAGGATTTTGCAGTGTATTACTGTCAGCAGTATGGTAACTCACCGTACACTTTTGGCCAGGGGACCAAGCTGGATATCAAACGAACTGTGGCTGCACCATCTGTCTTCATCTTCCCGCCATCTGATGAGCAGTTGAAATCTGGAACTGCCTCTGTTGTGTGCCTGCTGAATAACTTCTATCCCAGAGAGGCCAAAGTACAGTGGAAGGTGGATAACGCCCTCCAAT…
AW3-SE-151_P2_G7	Light	CCACTCAGAGTGTTAGCAGCAGCTTCTTAGCCTGGTACCAGCAGAGACCTGGCCAGGCTCCCAGACTCCTCATCTATGGTGCCTCCAGCAGGGCCACTGGCATCCCAGACAGGTTCAGTGGCAGTGGGTCTGGGACAGACTTCACTCTCACCATCAGCAGACTGGAGCCTGAAGATTTTGCAGTCTATTACTGTCAGCAGTATGGTACCTCATCGTACACTTTTGGCCAGGGGACCAAGCTGGAGATCAAACGAACTGTGGCTGCACCATCTGTCTTCATCTTCCCGCCATCTGATGAGCAGTTGAAATCTGGAACTGCCTCTGTTGTGTGCCTGCTGAATAACTTCTATCCCAGAGAGGCCAAAGTACAGTGGAAGGTGGATAACGCCCTCCAATCGG…
AW3-SE-151_P2_G8	Light	TCCAGCCAGAGTCTCTTATACAGCTCCAACAGTAAGAACTACTTAGCTTGGTACCAGCAGAGACCAGGACAGCCTCCTAAACTGCTCTTTTATTGGTCATCTTCCCGGGAATCCGGGGTCCCTGACCGATTCAGTGTCAGCGGGTCGGGGACACATTTCGCTCTCACCATCACCAGCCTGCAGGCTGAGGATGTGGCGATTTATTATTGTCAGCAATATTATAGTCTTCCATTCACTTTCGGCCCTGGGACCAAGGTGGATGTCAAACGAACTGTGGCTGCACCATCTGTCTTCATCTTCCCGCCATCTGATGAGCAGTTGAAATCTGGAACTGCCTCTGTTGTGTGCCTGCTGAATAACTTCTATCCCAGAGAGGCCAAAGTACAGTGGAAGGTGGAT…
AW3-SE-151_P2_G9	Light	ATCACCATCTCCTGCACTGGAACCAGCGGTGATGTTGGGCGTTATAACCTTGTCTCCTGGTACCAACAACACCCAGCCGAAGCCCCCAAACTCATAATCTATGAGGAAAATAAGCGGCCCTCAGGGGTTTCTCATCGCTTCTCTGGCTCCAAGTCTGGCAACACGGCATCCCTGACAATCTCTGGGCTCCAGACTGAGGACGAGGCTGATTACTTCTGCTGCTCATATGCAGGTACTAGATATTGGGTGTTCGGCGGAGGGACGAAGTTGACCGTCCTAGGTCAGCCCAAGGCTGCCCCCTCGGTCACTCTGTTCCC
AW3-SE-151_P2_H1	Light	TCTCCTGCACTGGAAGCAGCAGTGACGTTGGTTATTTTAAGTATGTCTCCTGGTACCAACAGCACCCAGGCAAGGCCCCCAAACTCATGATTTATGGGGTCAATGAGCGGCCCTCAGGGGTCCCTGATCGCTTCTCTGGCTCCAAGTCTGGCAACACGGCCTCCCTGACCGTCTCTGGGCTCCAGGCTGAAGATGAGGCTGATTATTACTGCATCTCATATGCAGGCAGCTACAATTTCATGGTCTTCGGCGGAGGGACCAAACTGACCGTCCTAGGTCAGCCCAAGGCTGCCCCCTCGGTCACTCTGTTCCC
AW3-SE-151_P2_H11	Light	GCAGTATGGTCATTGGTACCAGCAGAGGCCAGGCCAGGCCCCTGTCCTGGTGATTTATAAAGACACTGAGAGGCCCTCAGGGATCCCTGAGCGCTTCTCTGGCTCCAGTTCAGGGACAACAGTCACATTGACCATCAGTGGAGTCCAGGCCGAAGACGAGGCTGACTATTACTGTCAAACAGCAGACGGCACTGACACTTATGTTGTGTTCGGCGGAGGGACCAAGCTGACCGTCCTTGGTCAGCCCAAGGCTGCCCCCTCGGTCACTCTGTTCCC
AW3-SE-151_P2_H2	Light	TCTCCTGCAGGGCCAGTCAGAGTGTTAGTAGCAGCTACTTGGCCTGGTACCAGCAGAAACCTGGCCGGGCTCCCAGGCTCCTCATCTATGGTGCCTCCAGCAGGGCCACTGGCATCCCAGACAGGTTCAGTGGCAGTGGGTCTGAGACAGACTTCACTCTCACCATCAGCAGACTGGAGCCTGAAGATTTTGCAGTGTATTACTGTCAGCTGTATGGTAGCTCGCCCCTTTTCACTTTCGGCCCTGGGACCAGAGTAGATATCAAACGAACTGTGGCTGCACCATCTGTCTTCATCTTCCCGCCATCTGATGAGCAGTTGAAATCTGGAACTGCCTCTGTTGTGTGCCTGCTGAATAACTTCTATCCCAGAGAGGCCAAAGTACAGTGGAAGGTGGATA…
AW3-SE-151_P2_H3	Light	TCTCCTGCACCCGCAGCAGTGGCAGCTTTGGCAGCACCTATGTCCAGTGGTACCAGCAGCGCCCGGGCAGATCCCCCACCACTGTGATTTATGAGAATAAGGAAAGACCCTCTGGGGTCCCTGATCGGTTCGCTGGCTCCATCGACGGGTCCTCCAAATCTGCCTCCCTCACCATCTCTGGACTGAAGACTGACGACGAGGCTGACTACTACTGTCAGTCTTTTGATAGCAGTGATGTCATATTCGGCGGTGGGACCAAGTTGACCGTCTTACGTCAGCCCAAGGCTGCCCCCTCGGTCACTCTGTTCCC
AW3-SE-151_P2_H4	Light	CATCTCCTGCACCGGCACCGGTGGCAGTATTGGCACCAACTATGTGCAGTGGTACCAGCAGCGCCCGGGCAGTGCCCCCGCCACTGTGATCTATGACAATAACCAAAGACCCTCTGGGGTCCCTGATCGCTTCTCTGGCTCCGTCGACAGCTCCTCCAACTCTGCCTCCCTCGCCATTTCTGGGCTGAAGACTGAAGACGAGGCTGACTATTTTTGTCAGTCTTATGATAGCTCCACCCATGTGATATTCGGCGGAGGGACCAGGCTGACCGTCCTACGTCAGCCCAAGGCTGCCCCCTCGGTCACTCTGTTCCC
AW3-SE-151_P2_H6	Light	TCTCCTGCAAGTCTAGTCAAAGCCTCATATACAGTGATGGAAACATCTACTTGAATTGGTTTCAGCAGAGGCCAGGCCAATCTCCAAGGCGCCTGATTTTTAAGGTCTCTAACCGGGACTCTGGGGTCCCAGACAGATTTAGCGGCAGTGGGTCAGGCACTGACTTCAGACTGACGATCAGCAAGGTGGAGGCTGAGGATGTTGGATTTTATTTTTGCATGCAGGGAACACACTGGCCCTACAGTTTTGGCCAGGGGACCCAGCTGGAGATCAAACGAACTGTGGCTGCACCATCTGTCTTCATCTTCCCGCCATCTGATGAGCAGTTGAAATCTGGAACTGCCTCTGTTGTGTGCCTGCTGAATAACTTCTATCCCAGAGAGGCCAAAGTACAGTGGA…
AW3-SE-151_P2_H7	Light	TTGGTGGTTATGACTATGTCTCCTGGTACCAACAATACCCAGGGAAAGCCCCCAAAGTCATCATCTATGATGTCAGTTATCGGCCCTCAGGGATTTCTAATCGCTTCTCTGGCTCCAAGTCTGGCAACACGGCCTCCCTGACCATCTCTGGGCTCCAGGCTGGGGACGAGGCTGATTATTATTGCGGCTCATATACAGACACCAGCGCTCGGGTGTTCGGCGGCGGGACTAAGGTGACCGTCCTAGGTCAGCCCAAGGCTGCCCCCTCGGTCACTCTGTTCCCACCCTCGAGTGAGGAGA
AW3-SE-151_P2_H8	Light	TCTCCTGCAGGGCCGGTCAGAGTGTTGGCGTCAACTTAGCCTGGTACCAGCAGAAACCTGGCCAGGGTCCCAGGCTCCTCATCCATGATGCATCCACTAGGGCCCCTGGTGTCCCGGCCAGGTTCACTGGCAGTCGGTCTGGGACACAGTTCACTCTCACCATCAGCAGCCTGCAGACTGAAGATTTTGGAGTTTATTTCTGCCAGCAGTATAATGACTGGCCTCGGACGTTCGGCCAAGGGACCAAGGTGGACATCAAACGAACTGTGGCTGCACCATCTGTCTTCATCTTCCCGCCATCTGATGAGCAGTTGAAATCTGGAACTGCCTCTGTTGTGTGCCTGCTGAATAACTTCTATCCCAGAGAGGCCAAAGTACAGTGGAAGGTGGATAACGCCC…
AW3-SE-151_P2_H9	Light	AGTAACCATCTCCTGCACCCGCAGGAGTGGCAGCCTTGTCAGCAACTATGTGCAGTGGTACCAGCAGCGCCCGGGCAGCACCCCCACCATTCTAATCTATAAAGATGATCAAAGACCCTCTGGGGTCCCTGATCGGTTCTCTGCCTCCATCGACAGCTCCTCCAACTCTGCCTCCCTCACCATCTCTGGACTGATGCCTGAGGACGAAGGTGACTACTACTGTCAGTCTTATGATAGTAAATATTGGGTGTTCGGCGGAGGGACCAAGCTGACCGTCCTTGGTCAGCCCAAGGCTGCCCCCTCGGTCACTCTGTTCCC

## Sheet: VH_human_CD19+_Lin-
Sample	Chain	PCR sequence
VH-PE-76_A1	Heavy	TGAGACTCTCCTGTGTAGCGTCTGCATTCACCTTTAGTCGGCATTGGATGAGGTGGGTCCGCCAGGCTCCAGGGAAGGGCCTCGAGTGGATGGCCGACATAGGTAAAGATGGAGGTGATGTTTCCTATGGGGACTCTGTGAAGGGCCGGTTCACCATCTCCAGAGACAATACCGAGAACTCAGTGTATCTGCAAATGAATAGCCTGAGAGTCGACGACACGGCCGTTTATTACTGTGTGAGAGACGCTGATTGGAGTTCTGACTACTGGGGCCAGGGAGCCCTGGTCACCGTCTCCTCGGCATCCCCGACCAGCCCCAAGGTCTTCCCGCTGAGCCTCTGCAGCACCCAGCCAGATGGGAACGTGGTCATCGCCTGCCTGGTCCAGGGCTTCTTCCCCC…
VH-PE-76_A11	Heavy	TCTCCTGTGCAGCCTCTGGGTTCACCGTCAGTAGCAACTACATGAGCTGGGTCCGCCAGGCTCCAGGGAAGGGGCTGGAGTGGGTCTCAGTTATTTATAGCGGTGGTAGCACATACTACGCAGACTCCGTGAAGGGCCGATTCACCATCTCCAGAGACAATTCCAAGAACACGCTGTATCTTCAAATGAACAGCCTGAGAGCCGAGGACACGGCCGTGTATTACTGTGCGAGCGACTACGCGGACTACTACTACGGTATGGACGTCTGGGGCCAAGGGACCACGGTCACCGTCTCCTCAGGGAGTGCATCCGCCCCAACCCTTTTCCCCCTCGTCTCCT
VH-PE-76_A12	Heavy	TCTCCTGTGCAGCCTCTGGATTCACCTTCAGTGACTACTACATGAGCTGGATCCGCCAGGCTCCAGGGAAGGGGCTGGAGTGGGTTTCATACATTAGTAGTAGTAGTAGTTACACAAACTACGCAGACTCTGTGAAGGGCCGATTCACCATCTCCAGAGACAACGCCAAGAACTCACTGTATCTGCAAATGAACAGCCTGAGAGCCGAGGACACGGCCGTGTATTACTGTGCGAGAGCCCCCCCCGTAGGGGAGCTACTCCCCTTTGACTACTGGGGCCAGGGAACCCTGGTCACCGTCTCCTCAGCATCCCCGACCAGCCCCAAGGTCTTCCCGCTGAGCCTCTGCAGCACCCAGCCAGATGGGAACGTGGTCATCGCCTGCCTGGTCCAGGGCTTCT…
VH-PE-76_A2	Heavy	TGTCCCTCACCTGCACTGTCTCTGGTGGCTCCGTCAGCAGTGGTAGTTACTACTGGAGCTGGATCCGGCAGCCCCCAGGGAAGGGACTGGAGTGGATTGGGTATATCTATTACAGTGGGAGCACCAACTACAACCCCTCCCTCAAGAGTCGAGTCACCATATCAGTAGACACGTCCAAGAACCAGTTCTCCCTGAAGCTGAGCTCTGTGACCGCTGCGGACACGGCCGTGTATTACTGTGCGAGAGTTAAGTCGAATATCCAGGTCGTGGCGTTTGACTACTGGGGCCAGGGAACCCTGGTCACCGTCTCCTCAGGGAGTGCATCCGCCCCAACCCTTTTCCCCCTCGTCTCCT
VH-PE-76_A3	Heavy	TGTCCCTCACCTGCACTGTCTCTGGTGGCTCCATCAGCAGTAGTGGTTACTACTGGGGCTGGATCCGCCAGCCCCCAGGGAAGGGGCTGGAGTGGATTGGGAGTATCTATTATAGTGGGAGCACCTACTACAACCCGTCCCTCAAGAGTCGAGTCACCATATCAGTAGACACGTCCAAGAACCAGTTCTCCCTGAAGCTGAGCTCTGTGACCGCCGCGGACACGGCCGTGTATTACTGTGCGAGAGACCGACTACCTAGCTACATGGACGTCTGGGGCAAAGGGACCACGGTCACCGTCTCCTCAGGGAGTGCATCCGCCCCAACCCTTTTCCCCCTCGTCTCCT
VH-PE-76_A4	Heavy	TGTCCCTCACCTGCACTGTCTCTGGTGGCTCCATCAGTAGTTACTACTGGAGCTGGATCCGGCAGCCCCCGGGGAAGGGACTGGAGTGGATTGGGTATATCTATTACAGTGGGAGCACCAACTACAACCCCTCCCTCAAGAGTCGAGTCACCATATCAGTAGACACGTCCAAGAACCAGTTCTCCCTGAAGCTGAGCTCTGTGACCGCTGCGGACACGGCCGTGTATTACTGTGCGAGAGTCAGACCCTATTACGATTTTTTCGATGCTTTTGATATCTGGGGCCAAGGGACAATGGTCACCGTCTCTTCAGGGAGTGCATCCGCCCCAACCCTTTTCCCCCTCGTCTCCT
VH-PE-76_A6	Heavy	TCTCCTGTGCAGCCTCTGGATTCACCTTCAGTAGCTATGGCATGCACTGGGTCCGCCAGGCTCCAGGCAAGGGGCTGGAGTGGGTGGCAGTTATATCATATGATGGAAGTAATAAATACTATGCAGACTCCGTGAAGGGCCGATTCACCATCTCCAGAGACAATTCCAAGAACACGCTGTATCTGCAAATGAACAGCCTGAGAGCTGAGGACACGGCTGTGTATTACTGTGCGAAAAGTTACTATGATAGTAGTGGTTATTATAATGCGGCTGACTACTGGGGCCAGGGAACCCTGGTCACCGTCTCCTCAGGGAGTGCATCCGCCCCAACCCTTTTCCCCCTCGTCTCCT
VH-PE-76_A7	Heavy	CTATAGCATGAACTGGGTCCGCCAGGCTCCAGGGAAGGGGCTGGAGTGGGTCGCATCCATTAGCAGTCATAGTAGTTACATATTCTCCGCAGCCTCAGTGAAGGGCCGATTCACCATCTCCAGAGACAACGCCAGGAACTCACTGTTTCTGCAAATGAACAGCCTGAGAGTCGACGACACGGCTGTATATTACTGTACGAGAGATCCTAAAATGTCTTTTGGCAGGGGCTGGCCGTCGAATGACTTCTGGGGCCAGGGAACCCTGGTCACCGTCTCCTCAGCCTCCACCAAGGGCCCATCGGTCTTCCCCCTGGCACCCTCCTCCAAGAGCACCTCTGGGGGCACAGCGGCCCTGGGCTGCCTGGN
VH-PE-76_A8	Heavy	TGTCCCTCACCTGCACTGTCTCTGGTGGCTCCATCAACACTACTAGCTGGTACTGGGGCTGGATCCGCCAGCCCCCAGGGAAGGGGCTGGAGTGGATTGGGACTATCTTTTATAGTGGGACCTCCTACTACAGCCCGTCCCTCAAGAGTCGAGTCACCATATCAGTAGACACGTCCAAGAACCTGTTTTCCCTGAGGCTGAGCTCTGTGACCGCCGCGGACACGGCCGTTTTTTACTGTGCGCGAGGGCCCCCTCGGGGACCTCTCTACGGTGGTGACCATTACGGGGAAACTGATCATTTCGGAGATACCACCAACTGGTACCCGGACTCGTACTTCTTTGACTCCTGGGGCCAGGGAACCCTGGTCACCGTCTCCTCAGCTTCCACCAAGGGCCCAT…
VH-PE-76_A9	Heavy	AGCTATAGCATGAACTGGGTCCGCCAGGCTCCAGGGAAGGGGCTGGAGTGGGTCTCATCCATTAGTAGTAGTAGTAGTTACATATACTACGCAGACTCAGTGAAGGGCCGATTCACCATCTCCAGAGACAACGCCAAGAACTCACTGTATCTGCAAATGAACAGCCTGAGAGCCGAGGACACGGCTGTGTATTACTGTGCGAGGCTCGGATATTGTAGTAGTACCAGCTGCGCGAGCTACTACTACGGTATGGACGTCTGGGGCCAAGGGACCACGGTCACCGTCTCCTCAGGGAGTGCATCCGCCCCAACCCTTTTCCCCCTCGTCTCCT
VH-PE-76_B1	Heavy	TCTCCTGTGCAGCCTCTGGATTCACCTTCAGTGACTACTACATGAGCTGGATCCGCCAGGCTCCAGGGAAGGGGCTGGAGTGGGTTTCATACATTAGTAGTAGTAGTAGTTACACAAACTACGCAGACTCTGTGAAGGGCCGATTCACCATCTCCAGAGACAACGCCAAGAACTCACTGTATCTGCAAATGAACAGCCTGAGAGCCGAGGACACGGCCGTGTATTACTGTGCGAGAGCTCGTACGATTTTTGGAGTGGCCACACCCTTCGACCTCTTTGACTACTGGGGCCAGGGAACCCTGGTCACCGTCTCCTCAGGGAGTGCATCCGCCCCAACCCTTTTCCCCCTCGTCTCC
VH-PE-76_B10	Heavy	TGTCCTGTGCAGCGTCTGGATTCAACTTCAGGAACTATGGCATGAACTGGGTCCGCCAGGCTCCAGGCAAGGGGCTGGAGTGGGTGTCATTTATACATTATGATGAAAGTCGTGAATATTATACAGACTCCGTGAAGGGCCGATTCACCATCTCCAGAGACAATTCCAAGAACATGCTGTATTTGCAAATGAAGAGCCTGAGAGTTGAAGACACGGCTCTGTATTACTGTACGGTGGCTACTATCTACCCCTACTACATGGACGTCTGGGGCAAAGGGACCACGATCACCGTCTCCTCAGGGAGTGCATCCGCCCCAACCCTTTTCCCCCTCGTCTCCT
VH-PE-76_B11	Heavy	AGCTATAGCATGAACTGGGTCCGCCAGGCTCCAGGGAAGGGGCTGGAGTGGGTCTCATCCATTAGTAGTAGTAGTAGTTACATATACTACGCAGACTCAGTGAAGGGCCGATTCACCATCTCCAGAGACAACGCCAAGAACTCACTGTATCTGCAAATGAACAGCCTGAGAGCCGAGGACACGGCTGTGTATTACTGTGCGAGGCTCGGATATTGTAGTAGTACCAGCTGCGCGAGCTACTACTACGGTATGGACGTCTGGGGCCAAGGGACCACGGTCACCGTCTCCTCAGGGAGTGCATCCGCCCCAACCCTTTTCCCCCTCGTCTCC
VH-PE-76_B12	Heavy	CTATACCATGACCTGGGTCCGCCAGGCTCCAGGGAAGGGGCTGGAGTGGGTCTCAGCTATTAGTGGTGGTGGTGGTAGCACATACTACGCAGCCTCCGTGAAGGGCCGGTTCACCATCTCCAGAGACAGTTCCAGGAACACCCTATATCTACTACTGAACAGCCTGAGAGCCGAGGACACGGCCATATATTACTGTGCGAAAGGCGTCGCCGATTACTATGATAGTAGTGGTTATCATTACTACTTTGACTACTGGGGCCAGGGAACCCTGGTCACCGTCTCCTCAGGGAGTGCATCCGCCCCAACCCTTTTCCCCCTCGTCTCCTGTGAGAATTCCA
VH-PE-76_B2	Heavy	CTCCTGTAAGGGTTCTGGATACAGCTTTACCAGCTACTGGATCGGCTGGGTGCGCCAGATGCCCGGGAAAGGCCTGGAGTGGATGGGGATCATCTATCCTGGTGACTCTGATACCAGATACAGCCCGTCCTTCCAAGGCCAGGTCACCATCTCAGCCGACAAGTCCATCAGCACCGCCTACCTGCAGTGGAGCAGCCTGAAGGCCTCGGACACCGCCATGTATTACTGTGCGAGAGTCGGAAACGATTTTTGGAGTGGTTATTATTCGTACTACTTTGACTACTGGGGCCAGGGAACCCTGGTCACCGTCTCCTCAGGGAGTGCATCCGCCCCAACCCTTTTCCCCCTCGTCTCC
VH-PE-76_B3	Heavy	TCACCTGCACTGTCTCTGGTGGCTCCATCAGCAGTGGTGGTTACTACTGGAGCTGGATCCGCCAGCACCCAGGGAAGGGCCTGGAGTGGATTGGGTACATCTATTACAGTGGGAGCACCTACTACAACCCGTCCCTCAAGAGTCGAGTTACCATATCAGTAGACACGTCTAAGAACCAGTTCTCCCTGAAGCTGAGCTCTGTGACTGCCGCGGACACGGCCGTGTATTACTGTGCGAGAGACCAAAACGGTGACTACTACTACTACGGTATGGACGTCTGGGGCCAAGGGACCACGGTCACCGTCTCCTCAGGGAGTGCATCCGCCCCAACCCTTTTCCCCCTCGTCTC
VH-PE-76_B6	Heavy	TCACCTGCACTGTCTCTGGTGGCTCCATCAGTAGTTACTACTGGAGCTGGATCCGGCAGCCCCCAGGGAAGGGACTGGAGTGGATTGGGTATATCTATTACAGTGGGAGCACCAACTACAACCCCTCCCTCAAGAGTCGAGTCACCATATCAGTAGACACGTCCAAGAACCAGTTCTCCCTGAAGCTGAGCTCTGTGACCGCCGCAGACACGGCCGTGTATTACTGTGCGAGACATGGGTGGGACTATAGCAGTCAGGACTACTACTACTACATGGACGTCTGGGGCAAAGGGACCACGGTCACCGTCTCCTCAGGGAGTGCATCCGCCCCAACCCTTTTCCCCCTCGTCTCCT
VH-PE-76_B8	Heavy	TCTCCTGTGCAGCGTCTGCATTCATCATTAGTACCTATGGCATGCACTGGGTCCGCCAGGCTCCAGGCAAGGGGCTGGAGTGGGTGGCATTTATACGGTATGATGGAAGTACTAAATACTATGCAGACTCCGTGAAGGGCCGATTCACCATCTCCAGAGACAATTCCAAGAACACGCTTTATCTGCAAATGAACAGCCTGAGACCTGAGGACACGGCTGTGTATTACTGTGCGAAAGCCATCTACGGTGACTACGATGCTTTTGATATCTGGGGCCAAGGGACAATGGTCACCGTCTCTTCAGGGAGTGCATCCGCCCCAACCCTTTTCCCCCTCGTCTCCT
VH-PE-76_B9	Heavy	TCTCCTGTGCAGCCTCTGGATTCACCTTCAGTAGCTATGCTATGCACTGGGTCCGCCAGGCTCCAGGCAAGGGGCTGGAGTGGGTGGCAGTTATATCATATGATGGAAGCAATAAATACTACGCAGACTCCGTGAAGGGCCGATTCACCATCTCCAGAGACAATTCCAAGAACACGCTGTATCTGCAAATGAACAGCCTGAGAGCTGAGGACACGGCTGTGTATTACTGTGCGAGAGGGAAAAGGGTGGGAGCTACACGGGGCTACTACATGGACGTCTGGGGCAAAGGGACCACGGTCACCGTCTCCTCAGGGAGTGCATCCGCCCCAACCCTTTTCCCCCTCGTCTCCT
VH-PE-76_C1	Heavy	TTAGACTCTCCTGTGCAGCCTCTGGATTCACTTTCAGTAACGCCTGGATGAGCTGGGTCCGCCAGGCTCCAGGGAAGGGGCTGGAGTGGGTTGGCCGTATTAAAAGCAAAACTGATGGTGGGACAACAGACTACGCTGCACCCGTGAAAGGCAGATTCACCATCTCAAGAGATGATTCAAAAAACACGCTGTATCTGCAAATGAACAGCCTGAAAACCGAGGACACAGCCGTGTATTACTGTACCACCACCGTGGATACAGCTATGGTTACGGGATATTACTACTACTACTACGGTATGGACGTCTGGGGCCAAGGGACCACGGTCACCGTCTCCTCAGGGAGTGCATCCGCCCCAACCCTTTTCCCCCTCGTCTCCT
VH-PE-76_C10	Heavy	AAAGCTAACAGTTACGCGACAGCATATGCTGCGTCGGTGAAAGGCAGGTTCACCATCTCCAGAGATGATTCAAAGGACACGGCGTATCTGCAGATGAACAGCCTGAAAACCGAGGACACGGCCGTGTATTACTGTACTAGACGGGGTGAAGATACAGCTATGGTTGGTGACTACCACTACTACATGGACGTCTGGGGCAAAGGGACCACGGTCACCGTCTCCTCAGCATCCCCGACCAGCCCCAAGGTCTTCCCGCTGAGCCTCGACAGCACCCCCCAAGATGGGAACGTGGTCGTCGCATGCCTGGTCCAGGGCTTCTTCCCCCAGGAGCCACTCAGTGTGACC
VH-PE-76_C11	Heavy	CTTCTGGTTTCACCTTTACCAGGTATGGTATCAGCTGGGTGCGACAGGCCCCTGGACAAGGGCTTGAGTGGATGGGATGGATCAGCACTCACAATGGTGATACAAAGTATGCAGAGAAGATCCAGGGCAGAGTCACCATGACCACAGACACATCCACGAGCACAGCCTACATGGAGCTGAGGAGCCTGAGATCTGACGACACGGCCGTGTATTACTGTGCGAGAGTCCCTCGCTATTGTTATAATGGTGTATGCGTCCACCAGTACTACGGTATGGACGTCTGGGGCCAAGGGACCACTGTCACCGTCTCCTCAGCCTCCACCAAGGGCCCATCGGTCTTCCCCCTGGCACCCTCCTCCAAGAGCACCTCTGGGGGCACAGCGGCCCTGGGCTGCCTG
VH-PE-76_C12	Heavy	ACTCTCCTGTGCAGCCTCTGGATTCACCTTCAGTAGCTACTGGATGCACTGGGTCCGCCAAGCTCCAGGGAAGGGGCTGGTGTGGGTCTCACGTATTAATAGTGATGGGAGTAGCACAAGCTACGCGGACTCCGTGAAGGGCCGATTCACCATCTCCAGAGACAACGCCAAGAACACGCTGTATCTGCAAATGAACAGTCTGAGAGCCGAGGACACGGCTGTGTATTACTGTGCAAGTCTGGTGCCGATCGATAGTAGTGGCCCGTACCGTGACTACTGGGGCCAGGGAACCCTGGTCACCGTCTCCTCAGGGAGTGCATCCGCCCCAACCCTTTTCCCCCTCGTCTCCT
VH-PE-76_C2	Heavy	TGAGACTCTCCTGTGCAGCCTCTGGATTCACCTTCAGTAGCTATAGCATGAACTGGGTCCGCCAGGCTCCAGGGAAGGGGCTGGAGTGGGTTTCATACATTAGTAGTAGTAGTAGTACCATATACTACGCAGACTCTGTGAAGGGCCGATTCACCATCTCCAGAGACAATGCCAAGAACTCACTGTATCTGCAAATGAACAGCCTGAGAGACGAGGACACGGCTGTGTATTACTGTGCGAGGGGCCAGGGAGTTCTAGGCGGTTTTGACTACTGGGGCCAGGGAACCCTGGTCACCGTCTCCTCAGGGAGTGCATCCGCCCCAACCCTTT
VH-PE-76_C3	Heavy	TGCACTGTCTCTGGTGGCTCCATCAGTAGTTACTACTGGAGCTGGATCCGGCAGCCCCCAGGGAAGGGACTGGAGTGGATTGGGTATATCTATTACAGTGGGAGCACCAACTACAACCCCTCCCTCAAGAGTCGAGTCACCATATCAGTAGACACGTCCAAGAACCAGTTCTCCCTGAAGCTGAGCTCTGTGACCGCTGCGGACACGGCCGTGTATTACTGTGCGAGAGATCTGGGACGCTACGGTGACTACGAGGGTGGGTGGTTCGACCCCTGGGGCCAGGGAACCCTGGTCACCGTCTCCTCAGGGAGTGCATCCGCCCCAACCCTTTTCCCCCTCGTCTCCT
VH-PE-76_C4	Heavy	TGAGACTCTCCTGTGCAGCCTCTGGATTCACCTTCAGTGACTACTACATGAGCTGGATCCGCCAGGCTCCAGGGAAGGGGCTGGAGTGGGTTTCATACATTAGTAGTAGTAGTAGTTACACAAACTACGCAGACTCTGTGAAGGGCCGATTCACCATCTCCAGAGACAACGCCAAGAACTCACTGTATCTGCAAATGAACAGCCTGAGAGCCGAGGACACGGCCGTGTATTACTGTGCGAGAGATCTATTGATAGCAGTGGCTGGACCTTCATTTGACTACTGGGGCCAGGGAACCCTGGTCACCGTCTCCTCAGGGAGTGCATCCGCCCCAACCCTTTTCCCCCTCGTCTCCT
VH-PE-76_C5	Heavy	CTTCTGGATACACCTTCACTAGCTATGCTATGCATTGGGTGCGCCAGGCCCCCGGACAAAGGCTTGAGTGGATGGGATGGATCAACGCTGGCAATGGTAACACAAAATATTCACAGAAGTTCCAGGGCAGAGTCACCATTACCAGGGACACATCCGCGAGCACAGCCTACATGGAGCTGAGCAGCCTGAGATCTGAAGACACGGCTGTGTATTACTGTGCGATCGCGGTGACTGGTTATTTTAACAACTGGTTCGACCCCTGGGGCCAGGGAACCCTGGTCACCGTCTCCTCAGGGAGTGCATCCGCCCCAACCCTTTTCCCCCTCGTCTCCT
VH-PE-76_C6	Heavy	TCTCCTGTGCAGCCTCTGGATTCACCTTCAGTGACTACTACATGAGCTGGATCCGCCAGGCTCCAGGGAAGGGGCTGGAGTGGGTTTCATACATTAGTAGTAGTAGTAGTTACACAAACTACGCAGACTCTGTGAAGGGCCGATTCACCATCTCCAGAGACAACGCCAAGAACTCACTGTATCTGCAAATGAACAGCCTGAGAGCCGAGGACACGGCCGTGTATTACTGTGCGAGAGGCCGAGGGCGGGACAGAGAGAGCTACTGGGGCCAGGGAACCCTGGTCACCGTCTCCTCAGGGAGTGCATCCGCCCCAACCCTTTTCCCCCTCGTCTCCT
VH-PE-76_C7	Heavy	TCTCCTGTGCAGCCTCTGGATTCACCTTTAGTAGTAATTGGATGAGCTGGGTCCGCCAGGCTCCAGGGAAGGGGCTGGAGTGGGTGGCCAACATAAAGCAAGATGGAAGTGAGAAATTCTATGTGGACTCTGTGAAGGGCCGATTCACCATCTCCAGAGACAACGCCAAGAGCTCACTGTATCTGCAAATGAACAGCCTGAGAGCCGAGGACACGGCCGTGTATTACTGTGCCGGGGAGTTACTAGAGGGCGCGGACTACTGGGGCCAGGGAACCCTGGTCACCGTCTCCTCAGGGAGTGCATCCGCCCCAACCCTTTTCCCCCTCGTCTCCT
VH-PE-76_C8	Heavy	ACTACTACATGCACTGGGTGCAACAGGCCCCTGGAAAAGGGCTTGAGTGGATGGGACTTGTTGATCCTGAAGATGGTGAAACAATATACGCAGAGAAGTTCCAGGGCAGAGTCACCATAACCGCGGACACGTCTACAGACACAGCCTACATGGAGCTGAGCAGCCTGAGATCTGAGGACACGGCCGTGTATTACTGTGCAACAGGAACTGGAACTACGTGGTTCGACCCCTGGGGCCAGGGAACCCTGGTCACCGTCTCCTCAGGGAGTGCATCCGCCCCAACCCTTTTCCCCCTCGTCTCCTGTGAGAATTCCA
VH-PE-76_C9	Heavy	TCTCCTGTGCAGCCTCTGGGTTCACCTTCAGTGGCTCTGCTATGCACTGGGTCCGCCAGGCTTCCGGGAAAGGGCTGGAGTGGGTTGGCCGTATTAGAAGCAAAGCTAACAGTTACGCGACAGCATATGCTGCGTCGGTGAAAGGCAGGTTCACCATCTCCAGAGATGATTCAAAGAACACGGCGTATCTGCAAATGAACAGCCTGAAAACCGAGGACACGGCCGTGTATTACTGTACTAGACGTACGGGAGCCAGGAACTGGTACTTCGATCTCTGGGGCCGTGGCACCCTGGTCACTGTCTCCTCAGGGAGTGCATCCGCCCCAACCCTTTTCCCCCTCGTCTCCT
VH-PE-76_A10	Light	TCACTTGCCGGGCAAGTCAGAGCATTAGCAGCTATTTAAATTGGTATCAGCAGAAACCAGGGAAAGCCCCTAAGCTCCTGATCTATGCTGCATCCAGTTTGCAAAGTGGGGTCCCATCAAGGTTCAGTGGCAGTGGATCTGGGACAGATTTCACTCTCACCATCAGCAGTCTGCAACCTGAAGATTTTGCAACTTACTACTGTCAACAGAGTTACAGTACCTCATGGACGTTCGGCCAAGGGACCAAGGTGGAAATCAAACGAACTGTGGCTGCACCATCTGTCTTCATCTTCCCGCCATCTGATGAGCAGTTGAAATCTGGAACTGCCTCTGTTGTGTGCCTGCTGAATAACTTCTATCCCAGAGAGGCCAAAGTACAGTGGAAGGTGGATAACGCCC…
VH-PE-76_A11	Light	TGACGTTGGTGGTTATAACTATGTCTCCTGGTACCAACAACACCCAGGCAAAGCCCCCAAACTCATGATTTATGATGTCAGTAATCGGCCCTCAGGGGTTTCTAATCGCTTCTCTGGCTCCAAGTCTGGCAACACGGCCTCCCTGACCATCTCTGGGCTCCAGGCTGAGGACGAGGCTGATTATTACTGCAGCTCATATACAAGCAGCAGCACTTGGGTGTTCGGCGGAGGGACCAAGCTGACCGTCCTAGGTCAGCCCAAGGCTGCCCCCTCGGTCACTCTGTTCCC
VH-PE-76_A2	Light	ACAGACAGCCAGCATCACCTGCTCTGGAGATAAATTGGGGGATAAATATGCTTGCTGGTATCAGCAGAAGCCAGGCCAGTCCCCTGTGCTGGTCATCTATCAAGATAGCAAGCGGCCCTCAGGGATCCCTGAGCGATTCTCTGGCTCCAACTCTGGGAACACAGCCACTCTGACCATCAGCGGGACCCAGGCTATGGATGAGGCTGACTATTACTGTCAGGCGTGGGACAGCAGCACTGTGGTATTCGGCGGAGGGACCAAGCTGACCGTCCTAGGTCAGCCCAAGGCTGCCCCCTCGGTCACTCTGTTCCC
VH-PE-76_A3	Light	ACAGACAGCCAGCATCACCTGCTCTGGAGATAAATTGGGCGATAAATATGCTTGCTGGTATCAGCAGAAGCCAGGCCAGTCCCCTGTCCTGGTCATCTATCAAGATAGCAAGCGGCCCTCAGGGATCCCTGAGCGATTCTCTGGCTCCAACTCTGGGAACACAGCCACTCTGACCATCAGCGGGACCCAGGCTATGGATGAGGCTGACTATTACTGTCAGGCGTGGGACAGCAGCACTGCAGATTGGGTGTTCGGCGGAGGGACCAAGCTGACCGTCCTAGGTCAGCCCAAGGCTGCCCCCTCGGTCACTCTGTTCCC
VH-PE-76_A4	Light	TCACTTGCCGGGCAAGTCAGAGCATTAGCAGCTATTTAAATTGGTATCAGCAGAAACCAGGGAAAGCCCCTAAGCTCCTGATCTATGCTGCATCCAGTTTGCAAAGTGGGGTCCCATCAAGGTTCAGTGGCAGTGGATCTGGGACAGATTTCACTCTCACCATCAGCAGTCTGCAACCTGAAGATTTTGCAACTTACTACTGTCAACAGAGTTACAGTACCCCTCCGACCTTCGGCCAAGGGACACGACTGGAGATTAAACGAACTGTGGCTGCACCATCTGTCTTCATCTTCCCGCCATCTGATGAGCAGTTGAAATCTGGAACTGCCTCTGTTGTGTGCCTGCTGAATAACTTCTATCCCAGAGAGGCCAAAGTACAGTGGAAGGTGGATAACGCCC…
VH-PE-76_A5	Light	CCATCAACTGCAAGTCCAGCCAGAGTGTTTTATACAGCTCCAACAATAAGAACTACTTAGCTTGGTACCAGCAGAAACCAGGACAGCCTCCTAAGCTGCTCATTTACTGGGCATCTACCCGGGAATCCGGGGTCCCTGACCGATTCAGTGGCAGCGGGTCTGGGACAGATTTCACTCTCACCATCAGCAGCCTGCAGGCTGAAGATGTGGCAGTTTATTACTGTCAGCAATATTATAGTACTCCTCCGACGTTCGGCCAAGGGACCAAGGTGGAAATCAAACGAACTGTGGCTGCACCATCTGTCTTCATCTTCCCGCCATCTGATGAGCAGTTGAAATCTGGAACTGCCTCTGTTGTGTGCCTGCTGAATAACTTCTATCCCAGAGAGGCCAAAGTAC…
VH-PE-76_A6	Light	GATGTTGGGAGTTATAACCTTGTCTCCTGGTACCAACAGCACCCAGGCAAAGCCCCCAAACTCATGATTTATGAGGGCAGTAAGCGGCCCTCAGGGGTTTCTAATCGCTTCTCTGGCTCCAAGTCTGGCAACACGGCCTCCCTGACAATCTCTGGGCTCCAGGCTGAGGACGAGGCTGATTATTACTGCTGCTCATATGCAGGTAGTAGCACCCCTAATTGGGTGTTCGGCGGAGGGACCAAGCTGACCGTCCTAGGTCAGCCCAAGGCTGCCCCCTCGGTCACTCTGTTCC
VH-PE-76_A8	Light	AGGACAGACGGCCTGGATCACCTGCTCTGGAGATGCATTGTCAAAGCAATATGTTTATTGGTACCAACAGAAGCCAGGCCAGGCCCCTGTGTTGGTGATATATAAAGACACTGAGAGGCCCTCAGGGATCCCTGAGCGATTCTCTGGCTCCAGCTCAGGGACAAAAGTCACCTTGACCATCAGTGGAGTCCAGGCACGAGACGAGGCTGACTATTACTGTCAATCATCAGACAGCACTTCTACCATTTGGGTGTTCGGCGGAGGGACCAGGCTGACCGTCCTAGGTCAGCCCAAGGCTGCCCCCTCGGTCACTCTGTTCCC
VH-PE-76_A9	Light	GTTTGCAAAGTGGGGTCCCATCAAGGTTCAGTGGCAGTGGATCTGGGACAGATTTCACTCTCACCATCAGCAGTCTGCAACCTGAGGATTTTGCAACTTACTACTGTCAACAGAGTTACAGTACCCCTCGGACGTTCGGCCAAGGGACCAAGGTGGAAATCAAACGAACTGTGGCTGCACCATCTGTCTTCATCTTCCCGCCATCTGATGAGCAGTTGAAATCTGGAACTGCCTCTGTTGTGTGCCTGCTGAATAACTTCTATCCCAGAGAGGCCAAAGTACAGTGGAAGGTGGATAACGCCCTCCAATCGGGTAACTCCCAGGAGAGTGTCACAGAGCAGGACAGC
VH-PE-76_B1	Light	TCACTTGCCGGGCGAGTCAGGGCATTAGCAATTATTTAGCCTGGTATCAGCAGAAACCAGGGAAAGTTCCTAAGCTCCTGATCTATGCTGCATCCACTTTGCAATCAGGGGTCCCATCTCGGTTCAGTGGCAGTGGATCTGGGACAGATTTCACTCTCACCATCAGCAGCCTGCAGCCTGAAGATGTTGCAACTTATTACTGTCAAAAGTATAACAGTGCCCCTCCGGGGACGTTCGGCCAAGGGACCAAGGTGGAAATCAAACGAACTGTGGCTGCACCATCTGTCTTCATCTTCCCGCCATCTGATGAGCAGTTGAAATCTGGAACTGCCTCTGTTGTGTGCCTGCTGAATAACTTCTATCCCAGAGAGGCCAAAGTACAGTGGAAGGTGGATAACG…
VH-PE-76_B10	Light	AGTCAGTCACCATCTCCTGCACTGGAACCAGCAATGATGTTGGTGCTTATACCTATGTCTCTTGGTACCAACATCACCCAGGCAAAGCCCCCAAACTCATGATTTATGATGTCACTAAGCGGCCCTCAGGAGTCCCTGATCGCTTCTCTGGCTCCAAGTCTGGCAACACGGCCTCCCTGACCATCTCTGGGCTCCAGGCTGAGGATGAGTCTGATTATTACTGCTCCTCATATGCAGGCAACTTTCCCGTGGTGTTCGGCGGGGGGACCAAGCTGACCGTCCTAGGTCAGCCCAAGGCTGCCCCCTCGGTCACTCTGTTCCC
VH-PE-76_B11	Light	TCTCCTGCAGGTCTAGTCAGAGCCTCTTGGATAGTGATGATGGAAACACCTATTTGGACTGGTACCTGCAGAAGCCAGGGCAGTCTCCACAGCTCCTGATCTATACGCTTTCCTATCGGGCCTCTGGAGTCCCAGACAGGTTCAGTGGCAGTGGGTCAGGCACTGATTTCACACTGAAAATCAGCAGGGTGGAGGCTGAGGATGTTGGAGTTTATTACTGCATGCAACGTATAGAGTTTCCCGTCAGTTTTGGCCAGGGGACCAAGCTGGAGATCAAACGAACTGTGGCTGCACCATCTGTCTTCATCTTCCCGCCATCTGATGAGCAGTTGAAATCTGGAACTGCCTCTGTTGTGTGCCTGCTGAATAACTTCTATCCCAGAGAGGCCAAAGTACAGT…
VH-PE-76_B12	Light	TCACTTGCCGGGCAAGTCAGGGCATTAGCAGTGCTTTAGCCTGGTATCAGCAGAAACCAGGGAAAGCTCCTAAGCTCCTGATCTATGATGCCTCCAGTTTGGAAAGTGGGGTCCCATCAAGGTTCAGCGGCAGTGGATCTGGGACAGATTTCACTCTCACCATCAGCAGCCTGCAGCCTGAAGATTTCGCAACTTATTACTGTCAACAGTTTAATAGTTATTTCATGTGCAGTTTTGGCCAGGGGACCAAGCTGGAGGTCAAACGAACTGTGGCTGCACCATCTGTCTTCATCTTCCCGCCATCTGATGAGCAGTTGAAATCTGGAACTGCCTCTGTTGTGTGCCTGCTGAATAACTTCTATCCCAGAGAGGCCAAAGTACAGTGGAAGGTGGATAACG…
VH-PE-76_B2	Light	CAGTGACGTTGGTGGTTATAACTATGTCTCCTGGTACCAACAACACCCAGGCAAAGCCCCCAAACTCATGATTTATGATGTCAGTAATCGGCCCTCAGGGGTTTCTAATCGCTTCTCTGGCTCCAAGTCTGGCAACACGGCCTCCCTGACCATCTCTGGGCTCCAGGCTGAGGACGAGGCTGATTATTACTGCAGCTCATATACAAGCAGCAGCACTCTCGTGGTATTCGGCGGAGGGACCAAGCTGACCGTCCTAGGTCAGCCCAAGGCTGCCCCCTCGGTCACTCTGTTCCCACCCTCGAGTGAGGAGA
VH-PE-76_B4	Light	ATCACTTGCCAGGCGAGTCAGGACATTAGCAACTATTTAAATTGGTATCAGCAGAAACCAGGGAAAGCCCCTAAGCTCCTGATCTACGATGCATCCAATTTGGAAACAGGGGTCCCATCAAGGTTCAGTGGAAGTGGATCTGGGACAGATTTTACTTTCACCATCAGCAGCCTGCAGCCTGAAGATATTGCAACATATTACTGTCAACAGTATGATAATCTCCCTATGTGCAGTTTTGGCCAGGGGACCAAGCTGGAGATCAAACGAACTGTGGCTGCACCATCTGTCTTCATCTTCCCGCCATCTGATGAGCAGTTGAAATCTGGAACTGCCTCTGTTGTGTGCCTGCTGAATAACTTCTATCCCAGAGAGGCCAAAGTACAGTGGAAGGTGGATAAC…
VH-PE-76_B5	Light	TTAGCCTGGTACCAGCAGAAACCTGGCCAGGCTCCCAGGCTCCTCATCTATGGTGCATCCAGCAGGGCCACTGGCATCCCAGACAGGTTCAGTGGCAGTGGGTCTGGGACAGACTTCACTCTCACCATCAGCAGACTGGAGCCTGAAGATTTTGCAGTGTATTACTGTCAGCAGTATGGTAGCTCACCTCCAACTTTCGGCGGAGGGACCAAGGTGGAGATCAAACGAACTGTGGCTGCACCATCTGTCTTCATCTTCCCGCCATCTGATGAGCAGTTGAAATCTGGAACTGCCTCTGTTGTGTGCCTGCTGAATAACTTCTATCCCAGAGAGGCCAAAGTACAGTGGAAGGTGGATAACGCCCTCCAATCGGGTAACTCCCAGGAGAGTGTCACAGAG…
VH-PE-76_B6	Light	TCTCCTGCGGGGCCAGTCAGAGTGTTAGCAGCAGCTACTTAGCCTGGTACCAGCAGAAACCTGGCCTGGCGCCCAGGCTCCTCATCTATGATGCATCCAGCAGGGCCACTGGCATCCCAGACAGGTTCAGTGGCAGTGGGTCTGGGACAGACTTCACTCTCACCATCAGCAGACTGGAGCCTGAAGATTTTGCAGTGTATTACTGTCAGCAGTATGGTAGCTCCCCGCTCACTTTCGGCGGAGGGACCAAGGTGGAGATCAAACGAACTGTGGCTGCACCATCTGTCTTCATCTTCCCGCCATCTGATGAGCAGTTGAAATCTGGAACTGCCTCTGTTGTGTGCCTGCTGAATAACTTCTATCCCAGAGAGGCCAAAGTACAGTGGAAGGTGGATAACG…
VH-PE-76_B7	Light	GTCCAGCCAGAGTGTTTTATACAGCTCCAACAATAAGAACTACTTAGCTTGGTACCAGCAGAAACCAGGACAGCCTCCTAAGCTGCTCATTTACTGGGCATCTACCCGGGAATCCGGGGTCCCTGACCGATTCAGTGGCAGCGGGTCTGGGACAGATTTCACTCTCACCATCAGCAGCCTGCAGGCTGAAGATGTGGCAGTTTATTACTGTCAGCAATATTATAGTACTGGAACGTTCGGCCAAGGGACCAAGGTGGAAATCAAACGAACTGTGGCTGCACCATCTGTCTTCATCTTCCCGCCATCTGATGAGCAGTTGAAATCTGGAACTGCCTCTGTTGTGTGCCTGCTGAATAACTTCTATCCCAGAGAGGCCAAAGTACAGTGGAAGGTGGATAA…
VH-PE-76_B8	Light	TCTCCTGCAGGTCTAGTCAGAGCCTCCTGTATAGTAATGGATACAACTATTTGGCTTGGTACCTGCAGAAGGCAGGGCAGTCTCCACAGCTCCTGATCTATTTGGGTTCTAATCGGGCCCCCGGGGTCCCTGACAGGTTCAGTGGCAGTGGATCAGGCACAGATTTTACACTGAAAATCAGCAGAGTGGAGGCTGAGGATGTTGGGGTTTATTACTGCATGCAAGCTCTACAAACTCCTCTCACTTTCGGCGGAGGGACCAAGGTGGAGATCAAACGAACTGTGGCTGCACCATCTGTCTTCATCTTCCCGCCATCTGATGAGCAGTTGAAATCTGGAACTGCCTCTGTTGTGTGCCTGCTGAATAACTTCTATCCCAGAGAGGCCAAAGTACAGTGGA…
VH-PE-76_B9	Light	TCTCCTGCAGGGCCAGTCAGAGTGTTAGCAGCAACTTAGCCTGGTACCAGCAGAAACCTGGCCAGGCTCCCAGGCTCCTCATCTATGGTGCATCCACCAGGGCCACTGGTATCCCAGCCAGGTTCAGTGGCAGTGGGTCTGGGACAGAGTTCACTCTCACCATCAGCAGCCTGCAGTCTGAAGATTTTGCAGTTTATTACTGTCAGCAGTATAATAACTGGCCTCCATTCACTTTCGGCCCTGGGACCAAAGTGGATATCAAACGAACTGTGGCTGCACCATCTGTCTTCATCTTCCCGCCATCTGATGAGCAGTTGAAATCTGGAACTGCCTCTGTTGTGTGCCTGCTGAATAACTTCTATCCCAGAGAGGCCAAAGTACAGTGGAAGGTGGATAACG…
VH-PE-76_C1	Light	AGGACAGACGGCCAGGATCACCTGCTCTGGAGATGCATTGCCAAAGCAATATGCTTATTGGTACCAGCAGAAGCCAGGCCAGGCCCCTGTGCTGGTGATATATAAAGACAGTGAGAGGCCCTCAGGGATCCCTGAGCGATTCTCTGGCTCCAGCTCAGGGACAACAGTCACGTTGACCATCAGTGGAGTCCAGGCAGAAGACGAGGCTGACTATTACTGTCAATCAGCAGACAGCAGTGGTACTTATGTGGTATTCGGCGGAGGGACCAAGCTGACCGTCCTAGGTCAGCCCAAGGCTGCCCCCTCGGTCACTCTGTTCCC
VH-PE-76_C11	Light	GTCAGAGCATTAGCAACTATTTAAATTGGTATCAACAGAAACTAGGGAAAGCCCCTAGGCTCCTGATCTATGCTGCATCCAGTTTGCAAAGTGGGGTCCCATCAAGGTTCAGTGGCAGTGGATCTGGGACAGATTTCACTCTCACCATCAGCAGTCTGCAACCTGAAGATTTTGCAACTTACTACTGTCAACAGAGTTACAGTACCCCGATCACCTTCGGCCAAGGGACACGACTGGACATTAAACGAACTGTGGCTGCACCATCTGTCTTCATCTTCCCGCCATCTGATGAGCAGTTGAAATCTGGAACTGCCTCTGTTGTGTGCCTGCTGAATAACTTCTATCCCAGAGAGGCCAAAGTACAGTGGAAGGTGGATAACGCCCTCCAATCGGGTAACT…
VH-PE-76_C12	Light	GGCCAGGATTACCTGTGGGGGAAACAACATTGGAAGTAAAAGTGTGCACTGGTACCAGCAGAAGCCAGGCCAGGCCCCTGTGCTGGTCGTCTATGATGATAGCGACCGGCCCTCAGGGATCCCTGAGCGATTCTCTGGCTCCAACTCTGGGAACACGGCCACCCTGACCATCAGCAGGGTCGAAGCCGGGGATGAGGCCGACTATTACTGTCAGGTGTGGGATAGTAGTAGTGATCATCATGTATTCGGCGGAGGGACCAAGCTGACCGTCCTAGGTCAGCCCAAGGCTGCCCCCTCGGTCACTCTGTTCCC
VH-PE-76_C2	Light	GACGGCCAGGATTACCTGTGGGGGAAACAACATTGGAAGTAAAAGTGTGCACTGGTACCAGCAGAAGCCAGGCCAGGCCCCTGTGCTGGTCGTCTATGATGATAGCGACCGGCCCTCAGGGATCCCTGAGCGATTCTCTGGCTCCAACTCTGGGAACACGGCCACCCTGACCATCAGCAGGGTCGAAGCCGGGGATGAGGCCGACTATTACTGTCAGGTGTGGGATAGTAGTAGTGATCATCCTTGTGTGGTATTCGGCGGAGGGACCAAGCTGACCGTCCTAGGTCAGCCCAAGGCTGCCCCCTCGGTCACTCTGTTCCCACCCTC
VH-PE-76_C3	Light	TCAGTTGTCGGATGAGTCAGGGCATTAGCAGTTATTTAGCCTGGTATCAGCAAAAACCAGGGAAAGCCCCTGAGCTCCTGATCTATGCTGCATCCACTTTGCAAAGTGGGGTCCCATCAAGGTTCAGTGGCAGTGGATCTGGGACAGATTTCACTCTCACCATCAGTTGCCTGCAGTCTGAAGATTTTGCAACTTATTACTGTCAACAGTATTATAGTTTCCCTCCCACTTTCGGCGGAGGGACCAAGGTGGAGATCAAACGAACTGTGGCTGCACCATCTGTCTTCATCTTCCCGCCATCTGATGAGCAGTTGAAATCTGGAACTGCCTCTGTTGTGTGCCTGCTGAATAACTTCTATCCCAGAGAGGCCAAAGTACAGTGGAAGGTGGATAACGCCC…
VH-PE-76_C4	Light	ACGTTGGTGGTTATAACTATGTCTCCTGGTACCAACAACACCCAGGCAAAGCCCCCAAACTCATGATTTATGATGTCAGTAATCGGCCCTCAGGGGTTTCTAATCGCTTCTCTGGCTCCAAGTCTGGCAACACGGCCTCCCTGACCATCTCTGGGCTCCAGGCTGAGGACGAGGCTGATTATTACTGCAGCTCATATACAAGCAGCAGCACTCTCGGGGTGTTCGGCGGAGGGACCAAGCTGACCGTCCTAGGTCAGCCCAAGGCTGCCCCCTCGGTCACTCTGTTCCCACCCTC
VH-PE-76_C5	Light	TCTCCTGCAGGTCTAGTCAGAGCCTCTTGGATAGTGATGATGGAAACACCTATTTGGACTGGTACCTGCAGAAGCCAGGGCAGTCTCCACAGCTCCTGATCTATACGCTTTCCTATCGGGCCTCTGGAGTCCCAGACAGGTTCAGTGGCAGTGGGTCAGGCACTGATTTCACACTGAAAATCAGCAGGGTGGAGGCTGAGGATGTTGGAGTTTATTACTGCATGCAACGTATAGAGTTTCCTTGCAGTTTTGGCCAGGGGACCAAGCTGGAGATCAAACGAACTGTGGCTGCACCATCTGTCTTCATCTTCCCGCCATCTGATGAGCAGTTGAAATCTGGAACTGCCTCTGTTGTGTGCCTGCTGAATAACTTCTATCCCAGAGAGGCCAAAGTACAGT…
VH-PE-76_C6	Light	TGACGTTGGTGGTTATAACTATGTCTCCTGGTACCAACAACACCCAGGCAAAGCCCCCAAACTCATGATTTATGATGTCAGTAATCGGCCCTCAGGGGTTTCTAATCGCTTCTCTGGCTCCAAGTCTGGCAACACGGCCTCCCTGACCATCTCTGGGCTCCAGGCTGAGGACGAGGCTGATTATTACTGCAGCTCATATACAAGCAGCAGCACTCCCTGGGTGTTCGGCGGAGGGACCAAGCTGACCGTCCTAGGTCAGCCCAAGGCTGCCCCCTCGGTCACTCTGTTCCCACCCTC
VH-PE-76_C7	Light	TCTCCTGCAGGTCTAGTCAAAGCCTCGTATACAGTGATGGAAACACCTACTTGAATTGGTTTCAGCAGAGGCCAGGCCAATCTCCAAGGCGCCTAATTTATAAGGTTTCTAACCGGGACTCTGGGGTCCCAGACAGATTCAGCGGCAGTGGGTCAGGCACTGATTTCACACTGAAAATCAGCAGGGTGGAGGCTGAGGATGTTGGGGTTTATTACTGCATGCAAGGTACACACTGGCCTCTCACTTTCGGCGGAGGGACCAAGGTGGAGATCAAACGAACTGTGGCTGCACCATCTGTCTTCATCTTCCCGCCATCTGATGAGCAGTTGAAATCTGGAACTGCCTCTGTTGTGTGCCTGCTGAATAACTTCTATCCCAGAGAGGCCAAAGTACAGTGGA…
VH-PE-76_C8	Light	GTAACCATCTCCTGCACCCGCAGCAGTGGCAGCATTGCCAGCAACTATGTGCAGTGGTACCAGCAGCGCCCGGGCAGTGCCCCCACCACTGTGATCTATGAGGATAACCAAAGACCCTCTGGGGTCCCTGATCGGTTCTCTGGCTCCATCGACAGCTCCTCCAACTCTGCCTCCCTCACCATCTCTGGACTGAAGACTGAGGACGAGGCTGACTACTACTGTCAGTCTTATGATAGCAGCAATCAAGGGGTGTTCGGCGGAGGGACCAAGCTGACCGTCCTAGGTCAGCCCAAGGCTGCCCCCTCGGTCACTCTGTTCCC
VH-PE-76_C9	Light	TCTCCTGCAGGTCTAGTCAGAGCCTCCTGCATAGTAATGGATACAACTATTTGGATTGGTACCTGCAGAAGCCAGGGCAGTCTCCACAGCTCCTGATCTATTTGGGTTCTAATCGGGCCTCCGGGGTCCCTGACAGGTTCAGTGGCAGTGGATCAGGCACAGATTTTACACTGAAAATCAGCAGAGTGGAGGCTGAGGATGTTGGGGTTTATTACTGCATGCAAGCTCTACAAACTCCCCTCACTTTCGGCGGAGGGACCAAGGTGGAGATCAAACGAACTGTGGCTGCACCATCTGTCTTCATCTTCCCGCCATCTGATGAGCAGTTGAAATCTGGAACTGCCTCTGTTGTGTGCCTGCTGAATAACTTCTATCCCAGAGAGGCCAAAGTACAGTGGA…

## Sheet: AW1_human_plasmablasts
Sample	Chain	PCR sequence
AW1_A2	Heavy	TGTGCAGCCTCTGGATTCACCTTTAGTAACTCCTGGATGAACTGGGTCCGCCAGGCTCCAGGGAAGGGGCTGGAGTGGGTGGCCAACATGAACCAAGATGGAAGTGGGAAATACTATGTGGACTCTGTGAAGGGCCGATTCACCATCTCCAGAGACAACGCCAAGAACTCACTGTTTCTGCAAATGAGCAGCCTGAGAGCCGAGGACACGGCTGTCTATTACTGTGCGAGAGGAAATGCAGCAGCTGGAACGGGGTTTTTTGACTACTGGGGCCAGGGAACCCCGGTCACCGTCTCCTCAGCATCCCCGACCAGCCCCAAGGTCTTCCCGCTGAGCCTCGACAGCACCCCCCAAGATGGGAACGTGGTCGTCGCATGCCTGGTCCAGGGCTTCTTCCCC…
AW1_A7	Heavy	TCTGGTCTCACTTTCACTAACACCTGGATGACCTGGGTCCGCCAGGCTCCAGGGAAGGGGCTGGAGTGGGTCGCCCGCATTAAAAGCCAACGTGAAGGTGGGACAACATACTACGGTGCGCCCGTGAAAGACAGATTCAAAGTCTCAAGAGATGATTCATCAAGCAAGCTGTTTCTGCAGATGAACAGCCTGAAGACCGAAGACACAGCCGTCTATTATTGTGTCACAGACTCTGACTTCAGACTTCCCTACTGGGGCCAGGGAACCCTGGTCACCGTCTCCTCGGCATCCCCGACCAGCCCCAAGGTCTTCCCGCTGAGCCTCTGCAGCACCCAGCCAGATGGGAACGTGGTCATCGCCTGCCTGGTCCAGGGCTTCTTCCCCCAGGAGCCACT
AW1_A9	Heavy	TGTGCAGCCTCTGCTTTCACTTTTAGAGACGCCTGGATGAATTGGGTCCGCCAGGCTCCAGGGAGGGGGCTGGAGTGGGTCGGCCGTATTAAAAGTAAAACTAGTGGTGGGACAACAGACTACGCTGCACCCGTGAAAGGCAGATTCACCATCTCAAGAGATGATTCAAAAAACACACTGTATCTGCAAATGAACAGCCTAAAAACCGAGGACACAGCCGTTTATTACTGTACCACATTAAAGTTTTACTATGATAACATCCATTCCTTAATGGACGTCTGGGGCAAAGGGACCACGGTCACCGTCTCCTCAGCATCCCCGACCAGCCCCAAGGTCTTCCCGCTGAGCCTCTGCAGCACCCAGCCAGATGGGAACGTGGTCATCGCCTGCCTGGTCCAGG
AW1_B10	Heavy	AGGCACTGGATGCACTGGGTCCGCCAAGCTCCAGGGAAGGGACTGGTGTGGGTCTCACGCATCAACGATGATGGCAGTGACACATACTACGCGGACTCCGTGAAGGGCCGATTCACCATCTCCAGAGACAACGCCGAGGACACCCTATATCTGGAAATGAACAGTCTGAGAGCCGAAGACACGGCTGTGTATTATTGTACAAGAGAGGCTTACGCAAGGCCCGGTAGGGGAGCTCTTGACATCTGGGGCCCGGGCACAATGGTCACCGTCTCTGCAGCATCCCCGACCAGCCCCAAGGTCTTCCCGCTGAGCCTCTGCAGCACCCAGCCAGATGGGAACGTGGTCATCGCCTGCCTGGTCCAGGGCTTCTTCCCCCAGGAGCCACTCAGTGTGACC
AW1_B6	Heavy	TGCACTGTCTCTGGTGGCTCCATCAGTAGTTACTACTGGAGCTGGATCCGGCAGCCCGCCGGGAAGGGACTGGAGTGGATTGGGCGTATCTATACCAGTGGGAGCACCAACTACAACCCCTCCCTCAAGAGTCGAGTCACCATGTCAGTAGACACGTCCAAGAACCAGTTCTCCCTGAAGCTGAGCTCTGTGACCGCCGCGGACACGGCCGTGTATTACTGTGCGAGACAAATACGGTACACCTCCCGATCAAATGACTACTACTACTACGGTATGGACGTCTGGGGCCAAGGGACCACGGTCACCGTCTCCTCAGCATCCCCGACCAGCCCCAAGGTCTTCCCGCTGAGCCTCGACAGCACCCCCCAAGATGGGAACGTGGTCGTCGCATGCCTGGTC…
AW1_C1	Heavy	CCTTCAGTACTTATAGTATGAACTGGGTCCGCCAGGCTCCCGGGAAGGGGCTGGAGTGGCTTTCATACATTAGTAGTGGTGGTACTACCATATACTACGCAGACTCTGTGAGGGGCCGATTCACCAGCTCCAGAGACAATGCCAAGAACTCACTGTTTCTGCGCTTGAACAGCCTGAGAGCCGAGGACACGGCTGTGTATTACTGTGCGAGAGATCAACTCCCGGATACAGCTATGGTTACTGATGCTTTTGATATCTGGGGCCAAGGGACAATGGTCACCGTCTCTTCAGCCTCCACCAAGGGCCCATCGGTCTTCCCCCTGGCACCCTCCTCCAAGAGCACCTCTGGGGGCACAGCGGCCCTGGGCTGCC
AW1_C5	Heavy	CCTTTAATAACTATGCCATGAGCTGGGTCCGCCAGGCTCCAGAGAAGGGGCTGGAATGGGTCTCAACTATTAGTGGTAGTGGTGATAACACATACTACGCAGCCTCCGTGAAGGGCCGCTTCACCATCTCCAGAGACAATTCCAAGAACACGCTGTATCTGCAAATGCAAAGCCTGACAGCCGAGGACACGGCCCTATATTATTGTGTGAAAGGGAATCGAGATGTAGCTATGGAACGCTTTGACTTCTGGGGCCAGGGAACCCTGGTCACCGTCTCCTCAGCATCCCCGACCAGCCCCAAGGTCTTCCCGCTGAGCCTCGACAGCACCCCCCAAGATGGGAACGTGGTCGTCGCATGCCTGGTCCAGGGCTTCTTCCCCCAGGAGCCACTCAGTGTGA…
AW1_C6	Heavy	CCTCTGGATTCTCCTTCAGTGACTACTACATGCATTGGATCCGGCAGGCTCCAGGGAAGGGGCTGGAGTGGATTTCATACACTGACGGTGGTAGTAGCGTTCATTATGCAGACTCTGTGAGGGGCCGATTCACCATCTCCAGGGACAACGCCAAGAACTCACTGTATCTGCAAATGGACAGCCTGAGAGCCGGGGACACGGCCGTGTATTACTGTGCGAGGGCTGCATATTGTGGCTATGACTGCTACTTCTACTTTGACTCTTGGGGCCAGGGAACCCTGGTCACCGTCTCCTCAGCATCCCCGACCAGCCCCAAGGTCTTCCCGCTGAGCCTCTGCAGCACCCAGCCAGATGGGAACGTGGTCATCGCCTGCCTGGTCCAGGGCTTCTTCCCCCA
AW1_C8	Heavy	AGCAGCTATGCCATGAACTGGGTCCGCCAGGCTCCAGGGAAGGGGCTGGAGTGGGTCTCAGCTATTAGTGGTAGTGGTGTTAGCACATACTACGCAGACTCCGTGAAGGGCCACTTCACCATCTCCAGAGACAATTCCGAGAACACGCTGTATCTGCAAATGAACAGCCTGAGAGCCGAGGACACGGCCGTATATTACTGTGCGAAAGCTAGGTCTGAAGTGGTGATAGCTGCTACAAACTACTGGGGCCAGGGAACCCTGGTCACCGTCTCCTCAGCATCCCCGACCAGCCCCAAGGTCTTCCCGCTGAGCCTCGACAGCACCCCCCAAGATGGGAACGTGGTCGTCGCATGCCTGGTCCAGGGCTTCTTCCCCCAGGAGCCACTCA
AW1_D10	Heavy	CTTCTGGATACACCTTCACCGGCTGCTATATACACTGGGTGCGACAGGCCCCTGGACAAGGTCTTGAGTGGATGGGATGGATCAACCCTAACAGTGGTGCCCCAAACTATGCACAGAAGTTTCAGGGCAGGGTCACCGTGACCATGGACACGTCCATCAGCACAGCCTACATGGAGCTGAACAGCCTGAGATCTGACGACACGGCCATTTATTACTGTGCGAGAGACGTCACTGACACCTATGGTCCTAATTTTGACTACTGGGGCCAGGGAACCCTGGTCACCGTCTCCTCAGCATCCCCGACCAGCCCCAAGGTCTTCCCGCTGAGCCTCGACAGCACCCCCCAAGATGGGAACGTGGTCGTCGCATGCCTGGTCCAGGGCTTCTTCCCCCAGGAGC…
AW1_D4	Heavy	TCTCCTGTGCAGGCTCTGGATTCACCTTCACAAACGCCTGGATGAGCTGGGTCCGCCAGGCTCCAGGGAAGGGGCTGGAGTGGGTTGGCCGTATTAATAGTAAAATTGATGGTGGAGCAATAGAGTACGCTTCATCCGTGAAAGGCAGATTCGTCATCTCAAGAGATGATTCAGAAAACACGGTGTATCTGCAAATGAACAGCCTGAATACCGAGGACACAGCCATGTATTACTGTGCCATAGATTTACTAAAGGGTATTACTATGGTTCCAATTCGCGGAATTGAATATTGGGGCCAGGGAACCCTGGTCACCGTCTCCTCAGCATCCCCGACCAGCCCCAAGGTCTTCCCGCTGAGCCTCGACAGCACCCCCCAAGATGGGAACGTGGTCGTCGCAT…
AW1_D7	Heavy	TCACGTTTAGCAGCTGTGGCATGAACTGGGTCCGCCAGGCTCCAGGGAAGGGGCTGGAGTGGGTCTCAGGTGTCAGTGGTAGTGGTGATAGAACATACTACGCAGACTCCGTGAAGGGCCGGTTCACCATCTCCAGAGACAATTCCAAGAACACGCTGTATCTGCAAATGAACAGCCTGAGAGTCGAAGACACGGCCGTATATTACTGTGCGTCCCCAGTGGAACTTCCTGATTACTGGGGCCAGGGAACCCTGGTCACCGTCTCCTCAGCATCCCCGACCAGCCCCAAGGTCTTCCCGCTGAGCCTCTGCAGCACCCAGCCAGATGGGAACGTGGTCATCGCCTGCCTGGTCCAGGGCTTCTTCCCCCAGGAGCCACTCAGTGTGACCT
AW1_E1	Heavy	CTCATGTGAGACTTCTGGATACAATTTTAATAATTACTGGATCGGCTGGGTGCGCCAGAAGTCCGGGCAAGGCCTGGAGTGGATGGGCATGGTGTATCCGGATGACTCTGAAACGAAATACAGTCCGTCGTTCGAGGGCCAGGTCACCATCTCAGTCGACAATTCCAAGAATATCGCCTACTTGCAGTGGAGCGACTTGAAGGCCTCGGACACCGCCACATATTATTGTGCGAGAGTGACTTACAGTTATGCTGATTATTGGGGCCGGGGAACCCAAGTCACCGTCTCCTCAGCATCCCCGACCAGCCCCAAGGTCTTCCCGCTGAGCCTCGACAGCACCCCCCAAGATGGGAACGTGGTCGTCGCATGCCTGGTCCAGGGCTTCTTCCCCCAGGAGCC…
AW1_E10	Heavy	TCTCCTGTGCAGCCTCTGGATTCACCTTTAGCAACTATGCCATGAACTGGGTCCGCCAGGCTCCAGGAAAGGGGCTGGAGTGGGTCTCAGCTATTAGTGGTAATGGTGTTGACACATATTACCCAGACTCCGTGAAGGGCCGGTTCACCATCTCCAGAGACAATTCCAAGAACACCCTGTATCTGCAAATGAACAGCCTGAGAGCCGAGGACACGGCCGTATATTACTGTGCGAAAGAATACCTGCGACCAAGTTGGAGCTACGGTTTTGACTGCTGGGGCCAGGGATCTCTGGTCACCGTCTCCTCAGGGAGTGCATCCGCCCCAACCCTTTTCCCCCTCGTCTCCT
AW1_E4	Heavy	CTGCACTGTCTCTGGTAGTTACATCACCAGAGATCCTTTCTACTGGGGCTGGCTCCGTCAGGCCCCAGGGAAGGGCCTGGAGTGGATTGTGACTATCTCCTATAGTGGGGGCGCAAACTACAACCCGTCCCTCGAGAGTCGAGTCACCTTCTCCGTGGACACGTCTAAGAACCAATTCTCGCTGAGATTGAGTTCTGTGACCGCCGCAGACACGGCTCTATATTACTGTGCGAGGCAATATCTGGGTGCAAGGCACTTTGACTTCTTTGACTCCTGGGGCCAGGGAGCCCTGGTCACCGTCTCCTCAGCATCCCCGACCAGCCCCAAGGTCTTCCCGCTGAGCCTCTGCAGCACCCAGCCAGATGGGAACGTGGTCATCGCCTGCCTGGTCCAGGGCTT…
AW1_E5	Heavy	TGTACAACCTCTGGATTCAGTTTTAGTAACTTTTGGATGAGTTGGGTCCGCCAGGCTCCAGGGAAGGGGCTGGAGTGGGTGGCCAACATAAAGCAAGATGGAAGTGAGAAGTACTATGTGGACTCTGTGAAGGGCCGATTCACCATCTCCAGAGACGACGCCAAGAAATCACTGTCTCTGCAAATGAACAGCCTGAGAGTCGATGACACGGCTGTGTATTACTGCGTTAGGCAGCAGCTGGGTTACTACTCCTACTTCCTCGGTATGGACGTCTGGGGCCAAGGGACCACGGTCACCGTCTCCTCAGCATCCCCGACCAGCCCCAAGGTCTTCCCGCTGAGCCTCTGCAGCACCCAGCCAGATGGGAACGTGGTCATCGCCTGCCTGGTCCAGGGCTTC…
AW1_E7	Heavy	TCTCCTGTGCAGCCTCTGGATTCTCCTTCAGTGACTACTACATGCATTGGATCCGGCAGGCTCCAGGGAAGGGGCTGGAGTGGATTTCATACACTGACGGTGGTAGTAGCGTTCATTATGCAGACTCTGTGAGGGGCCGATTCACCATCTCCAGGGACAACGCCAAGAACTCACTGTATCTGCAAATGGACAGCCTGAGAGCCGGGGACACGGCCGTGTATTACTGTGCGAGGGCTGCATATTGTGGCTATGACTGCTACTTCTACTTTGACTCTTGGGGCCAGGGAACCCTGGTCACCGTCTCCTCAGCATCCCCGACCAGCCCCAAGGTCTTCCCGCTGAGCCTCTGCAGCACCCAGCCAGATGGGAACGTGGTCATCGCCTGCCTGGTCCAGGGCT…
AW1_F11	Heavy	CTCTCCTGTGCAGCCTCTGGTTTAACTTTCAGTAAAGACTGGATGAACTGGGTCCGCCAGGCTCCAGGGAAGGGGCTGGAGTGGGTCGGCCGTATTAAGAGCAAAAATGATGGTGGGACAACAGACCTCGCTGCACCCGTGAAAGGCAGATTCACCATCTCAAGAGAAGATTCAAAAGATACGATGTATTTGCAAATGAACAGCCTGAAAACCGACGACACAGCCGTGTATTTCTGTACCACAGGCCCTTTTGATCTCTGGGGCCAAGGGACAATGGTCAACGTCTCTTCAGGGAGTGCATCCGCCCCAACCCTTTTCCCCCTCGTCTCCT
AW1_F2	Heavy	TCTACTGGATCGGCTGGGTGCGCCAGATGCCCGGAAAAGGCCTGGAGTGGTTGGGGATCATCCATCCTGGTGACTCTGATGCCAGATACAGCCCGTCCTTCCAAGGGCAGGTCACCATTTCAGTCGACAAGTCCATCACCACCGCCTACCTGCAGTGGAGCAGCCTGAGGGCCTCGGACAGCGCCATGTACTACTGTGCGAGAGGACGCGACTTATATTGTAGTGTTGCTGACTGCTCTGCTTTTGATCTCTGGGGCCAAGGGACAATGGTCACCGTCTCTGCAGCATCCCCGACCAGCCCCAAGGTCTTCCCGCTGAGCCTCTGCAGCACCCAGCCAGATGGGAACGTGGTCATCGCCTGCCTGGTCCAGGGCTTCTTCCCCCAGGAGCCACTCAGTG…
AW1_F3	Heavy	TCTCTGGTGGCTCCATCAGTAATAAGAATTACTACTGGGGCTGGATCTGTCAGTCCCCCGGGAAGGGGCTGGAGTGGATTGCCAGTGTCTACTATAACGGTCACGCCCAATACAATCCGTCCCTCAAGAGTCGAGTGACCTTGTCCGTGGACACGCCCGGAAACCTAGCCTCCCTGATGTTGACCTCTGTGACCGCCGCAGATTCGTCTGTCTATTACTGTGCGAGACATCGCCTCACGGTCGGTTTTGATCTTTGGGGCCAAGGCGTCCTGGTCTCCGTCTCTTCAGCCTCCACCAAGGGCCCATCGGTCTTCCCCCTGGCACCCTCCTCCAAGAGCACCTCTGGGGGCACAGCGGCCCTGGGCTGC
AW1_F5	Heavy	CTATTGGATGAGCTGGGTCCGCCAGGCTCCAGGGAAGGGGCTGGAATGGGTGGCCAACATAAAGCAAGATGGAAGTGACAGATACTATGTGGACTCTGTGAAGGGCCGATTCACCATCTCCAGAGACAACGCCAAGAACTTACTGTATCTGGAAATGAACAGCCTGACAGCCGACGACACGGCTGTGTATTACTGTGCGAGACCGGGACGGTGGACAACGATATTTGAATACTGGGGCCAGGGAAGCCTGGTCACCGTCTCCTCAGCATCCCCGACCAGCCCCAAGGTCTTCCCGCTGAGCCTCGACAGCACCCCCCAAGATGGGAACGTGGTCGTCGCATGCCTGGTCCAGGGCTTCTTCCCCCAGGAGCCACTCAGTGTGA
AW1_F6	Heavy	GTGCAGCCTCTGGTTTCACTTTCAGTAACTCCTGGATGAACTGGGTCCGCCAGGCTCCAGGGAAGGGGCTGGAGTGGCTCGGCCGTATTAAAAAGAACACTGAGGGTGGGGCAACAGAGTACGCTGCACCCGTGAAAGGCAGATTCACCATCTCAAGAGATGATTCAAAAAGTACGCTGTATCTGCAACTGAGCAGCCTGAAAAGTGAGGACACAGCCCTGTATTACTGTACCAGTAGAGTGACTACAACCAATGACTATTGGGGCCGGGGAACCCAGGTCACCGTCTCCTCAGGGAGTGCATCCGCCCCAACCCTTTTCCCCCTCGTCTCCT
AW1_F7	Heavy	GCTTTCTGGCGCCACCTTCAGCAAAGATGCTATCAGTTGGGTACGACAGGCCCCTGGACAAGGGCTTGAGTGGATGGGAGGAATCATCCCTGTCTTCGGAGCACTAAACTACGCACAGAAGTTCCAGGACAGAGTCACATTCACCGCGGACGACTCCACGAACACAGCCTACATGGAGCTGAGCAGCCTGAGATCCGAGGACACGGCCATATATTACTGTGCGAGAGATCGTCTGGGTGGTGGAATCTACTACTACATGGACGTCTGGGGCAAAGGGACCACGGTCACCGTCTCCTCAGCATCCCCGACCAGCCCCAAGGTCTTCCCGCTGAGCCTCGACAGCACCCCCCAAGATGGGAACGTGGTCGTCGCATGCCTGGTCCAGGGCTTCTTCCCCCA…
AW1_F8	Heavy	TCTCCTGTGCAGTCTCTGGATTCAGCTTCAGTAGCTACTGGATGAACTGGGTCCGCCAGGCTCCAGGGAAGGGGCTGGAGTGGGTGGCTAATATAAAGCCAGATGGAAGTGAGAAAAACTATGGGGGCTCTGTGAAGGGCCGATTCATCATCTCCAGAGACAACGCCAAGAATTCACTGTATCTGCAAATGAACAGCCTGAGAGCCGAGGACACGGCTGTCTATTACTGTGTAGGCACTGGCTGGTATGCCAACTGGGGCCAGGGAACCCTGGTCACCGTCTCCTCAGGGAGTGCATCCGCCCCAACCCTTTTCCCCCTCGTCTCC
AW1_G1	Heavy	TGCACTCTCTCTGGTGGCTCCATCAATAGTTATTACTGGAGCTGGATCCGGCTGTCCCCAGGGAAGGGACTGGAATGGCTTGGGTATATCTATTTCGGCGGGAGCACCACGTACAACCCGTCCCTCGAGAGTCGACTCACCATATCAGTCGACACGGCCAAAAAGCAGTTCTCCCTCAAGATGACCTCTGTGACCGCTGCGGACACGGCCGTGTATTACTGCGCGAGAGGACGTGAGGGTTACTACTTTGACCGCTGGGGCCCGGGAGCCCCAGTCACCGTCTCCTCAGCATCCCCGACCAGCCCCAAGGTCTTCCCGCTGAGCCTCTGCAGCACCCAGCCAGATGGGAACGTGGTCATCGCCTGCCTGGTCCAGGGCTTCTTCCCCCAGGAGCCACTCA
AW1_G2	Heavy	GTGCAGCCTCTGGATTCACCTTCTCTGACTCCTACATGAGCTGGGTCCGACAGGCTCCAGGGACGGGACTGGAGTGGATTTCAAACATTAGTAGTGGTGGTAATGCCATATACTATACAGACTCTGTGAAGGGCCGATTCACCATCTCCAGGGACAACGCCAGGAAGTCACTGTATCTGCAAATGAATAGCCTGAGAGTCGAGGACACGGCCGTGTATTACTGTGCGAGAGAGATAGAGTCGACAGCAGCTGGTTTCTACTACTTTGACTCCTGGGGCCAGGGAACCCTGGTCACCGTCTCCTCAGGGAGTGCATCCGCCCCAACCCTTTTCCCCCTCGTCT
AW1_G3	Heavy	TCTGGGTTCATTGTCAGTAGCAACTACATGACCTGGGTCCGCCAGGCTCCAGGGAAGGGGCTGGAGTGGGTCTCAGTTATTTATGGCAGTGGTAGTACATACTACGCAGAATCCGTGAAGGGCCGATTCACCATCTCCAGGGACAATTCTGAGAATACACTGTATCTTCAGATGAATAGATTGAGAGTCGAGGACACGGCCATCTATTACTGTGCGACAGATTCGGCTTTAGGGGGTTACAACGATACCTCTTACTGGGGCCAGGGAACCCTGGTCACCGTCTCCTCAGCATCCCCGACCAGCCCCAAGGTCTTCCCGCTGAGCCTCTGCAGCACCCAGCCAGATGGGAACGTGGTCATCGCCTGCCTGGTCCAGGGCTTCTTCCCCCAGGAGCCACTCA
AW1_G4	Heavy	CCTTTAATATTTATGCCATGAGCTGGGTCCGCCAGGCTCCAGGGAAGGGGCTGGAGTGGGTCTCAGCTATTCGTGGTTATGGTGGTAGCGCAGAGTACGCAGACTCCGTGAGGGGCCGGTTCACCATCTCCAGAGACAATTCCGAGAACACACTCTTTTTGCAAATGGACAGCCTGAGAGCCGAGGACACGGCCACATATTTCTGTGCGAAAAATACGGCGTTTGACAGCTCGCCCACCGTGCCCAATTACAACTACTTCTTCTACATGGACGTCTGGGGCAAAGGGACCGCGGTCACCGTCTCCTCAGGGAGTGCATCCGCCCCAACCCTTTTCCCCCTCGTCTCC
AW1_G5	Heavy	TCTCCTGTGCAGCCTCTGGATTCACCTTCAGAGACTACTACATGAGCTGGATCCGCCAGGCTCCAGGGAAGGGGCTGGAGTGGGTTTCATACATTAGTAATAGTGGTAGTACCATATACTATGCAGACTCTGTGAAGGGCCGATTCACCATCTCCAGGGACAACGCCAAGAACTCACTGTATCTGCAAATGAACAGCCTGAGAGCCGAGGACACGGCCATGTATTACTGTGCGAGCCCACCCATGGGAGTGGGAGCTACTACGTCGCATACGTGGGGCCAGGGAACCCTGGTCACCGTCTCCTCAGCCTCCACCAAGGGCCCATCGGTCTTCCCCCTGGCGCCCTGCTCCAGGAGCACCTCCGAGAGCACAGCGGCCCTGGGCTGCCTG
AW1_G8	Heavy	TGTGTTGCCTCTGGATTCGTCTTCAGTGACTATTGCATGGGTTGGGTTCGCCAGGCTCCAGGCAAGGGCCTGGAGTGGATTTCATACATAACTGGCGATGGCCTCACCACATACTATTCAGACTCTGTGGAGGGCCGGGTCACCATCTCCCGGGACAACGACAAGGATTCGGTGTTTTTGCATATCTCCAATCTGTCAGTCGACGACGCGGCCGTCTATTACTGTGTGAGAGGTGGCAGTGGCTGGCTCGTAAGTCGCTACTGGCTCGACCCCTGGGGCCAGGGAACCCTGGTCACCGTCTCCTCAGCATCCCCGACCAGCCCCAAGGTCTTCCCGCTGAGCCTCGACAGCACCCCCCAAGATGGGAACGTGGTCGTCGCATGCCTGGTCCAGGGCTTC…
AW1_H10	Heavy	GACACCTTCAGAACTTTTACTATCGTCTGGGTGCGGCAGGCCCCTGGACAGGGGCTTGAGTGGATGGGAGGCATCATCCCCATACATGGCATATCAGACTCCGCACAGAAGTTCCAGGACAGATTCACACTCACCGCGGACAAATCCACGAGCGTGGTCTACATGGAGTTGAGCAGCCTGAGATCTGAGGACACGGCCGTGTATTTCTGTGCGAGAGCTCGACCGTGCGGTGGTGACTGCTACTACTTTGACTATTGGGGCCAGGGAGCCCTGGTCTCCGTCTCGTCAGCCTCCACCAAGGGCCCATCGGTCTTCCCCCTGGCACCCTCCTCCAAGAGCACCTCTGGGGGCACAGCGGCCCTGGGCTGCC
AW1_H2	Heavy	TCTCCTGTGCAGCCTCTGGATTTACCTTCAGTGGCCACTGGATGCATTGGGTCCGCCAAGCTCCAGGGAAGGGGCTGGTGTGGGTCTCACGTATTAATAGTGATGGGACGACTACAAACTACGCGGACTCCGTGAAGGGCCGATTCACCATCTCCAGAGACAACGCCAAGAACACGCTGTATCTGGAGATGAACAGTCTGAGAGCCGAGGACACGGCTGTCTATTACTGTTCAAGAGGCCCGTCTGGTGGGAACTACTATCCAGGGGACTTCTGGGGCCAGGGAACCCTGGTCACCGTCTCCTCAGCATCCCCGACCAGCCCCAAGGTCTTCCCGCTGAGCCTCGACAGCACCCCCCAAGATGGGAACGTGGTCGTCGCATGCCTGGTCCAGGGCTTCT…
AW1_H7	Heavy	GACTACAGTATGACCTGGGTCCGCCAGACTCCTGGGAGGGGGCTGGAGTGGGTCTCATCCATTAACAGCGGTAGTTCTTTTAGATACAACTCAGAATCAATGAAGGGCCGGTTCAGCATCTCCAGAGACGACGCCGAGAACTCACTTTATCTGCAGATGAACAGCCTCAGAGTCGAGGACACGGGTGTCTATTACTGTGCCAGAGTCGGGGCCAGGGGCGGTTATTTAGTCTGGTTCGGGGAGTTCGACTACTGGGGCCAGGGAACCGTGGTCACCGTCTCCTCAGCATCCCCGACCAGCCCCAAGGTCTTCCCGCTGAGCCTCTGCAGCACCCAGCCAGATGGGAACGTGGTCATCGCCTGCCTGGTCCAGGGCTTCTTCCCCCAGGAGCCACTCAGT…
AW1_H8	Heavy	TCTCCTGTGCAGCCTCTGGATTCACTTTCAGTGACGCCTGGATGAGTTGGGTCCGCCAGGCTCCTGGGAAGGGGCTGGAGTGGGTTGGCCGGATTAAAAGTGAAACTGATGGTGGGACAGCTGACTACGCTGCTCCCGTGAAGGGCAGATTCACCATCTCAAGGGATGATTCAAAAAGCACTCTGAATCTGCAAATGAACAGCCTGAAAATCGAAGATACGGCCCTCTATTATTGTATTACAACCCCAGGTGGCAACCGTTTCTTCTGGGGCCGGGGAACCCTGGTCACCGTCTCCTCAGCATCCCCGACCAGCCCCAAGGTCTTCCCGCTGAGCCTCTGCAGCACCCAGCCAGATGGGAACGTGGTCATCGCCTGCCTGGTCCAGGGCTTCTTCCCCC…
AW1_A1	Light	AGTGGATCCCTCGCCTGGTTTCAACAGAGGCCTGGCCAGCCTCCCAGGCTCCTCATCTTTGGTGTGTCCACCCGGGCCCCTGGCATCCCGGACAGATTCAGCGGCAGCGGGTCTGGAGCAGACTTCACTCTCACCATCGATACCCTGGAGCCTGAAGATTTTGCAGTCTATTACTGTCAGCACTATGGTAGGTCCCTCCCGGTCACGTTCGGCCAAGGGACACGACTGGACATTAAACGAACTGTGGCTGCACCATCTGTCTTCATCTTCCCGCCATCTGATGAGCAGTTGAAATCTGGAACTGCCTCTGTTGTGTGCCTGCTGAATAACTTCTATCCCAGAGAGGCCAAAGTACAGTGGAAGGTGGATAACGCCCTCCAATCGGGTAACTCCCAGGAG…
AW1_A2	Light	GCAGCTCCAACATTGGGAATAATTATGTATCCTGGTACCAGCAACTCCCAGGAACAGCCCCCAAACTCCTCATTTATGACAATAATAAGCGACCCTCAGGGATTCCTGACCGATTCTCTGGCTCCAAGTCTGGCACGTCAGGCACCCTGGGCATCACCGGACTCCAGACTGGGGACGAGGCCGATTATTACTGCGGAACATGGGATAGCAGCCTGAGTGCTCTGGTCTTCGGCGGAGGGACCAAGCTGACCGTCCTAGGTCAGCCCAAGGCTGCCCCCTCGGTCACTCTGTTCCCGCCCTCCTCTGAGGAGCTTCAAGCCAACAAG
AW1_A3	Light	TCACTCTCACCTGTGCCTCCAGCATTGGAGCTGTCACCAGTGGTCATTATCCCTGCTGGTTCCAGCAGAAGCCTGGCCAAGCCCCCAGGACTCTGATTTCTGGTACAAACAACAGACAGTCTTGGGCCCCTGCCCGGTTCTCAGGCTTCCTTCTTGGGGGCAAGGCTGCCCTGACCCTTTCGGGTGCGCGATCTGAAGATGAGGCTGTCTATCACTGCTCGCTCTCCTATGGTGATTTTGTGCTGTACGGCGGAGGGACCAAGCTGACCGTCCTAAGTCAGCCCAAGGCTGCCCCCTCGGTCACTCTGTTCCCGCCCTCCTCTGAGGAGCTTCAAGCCAACAAG
AW1_A5	Light	GGAGCTGTCACCAGTGGTCATTATTCCTGCTGGTTCCAACAGAAGTCTGGCCAAGCCCCCAGGACACTGATTTGTGGTACAGACAACAAACACTCCTGGACCCCTGCCCGGTTCTCAGGCTCCCTCCTTGGGGACAAAGCTGCCCTGACCCTTTCGGGTGCGCGGCCTGAGGATGAGGCTGACTATTACTGCTCGCTTTCCTTCGATGATGCTCTAGTATTCGGCGGAGGGACCAAGCTGACCGTCCTCAGTCAGCCCAAGGCTGCCCCCTCGGTCACTCTGTTCCCGCCCTCCTCTGAGGAGCTTCAAGCCAACAAG
AW1_A6	Light	TTGCCGGGCAAGTCAGCCCATTAGAAACTATTTAAATTGGTATCGGCAGAAATCAGGGATGGCCCCTCACCTCTTAATCTATGGTGCATCCAATTTGCAGAGTGGGGTCCCGTCCAGATTCAGTGGCAGTGGCTCAGGGACAGACTTCACTCTCACCATTAGCAGTCTGGAACCTGACGATTTTGCAATTTACTACTGTCAGCAGAGTTTTAGTACTCCGATCACTTTCGGCGGAGGGACCAGGGTTGACATCAAAGGAACTGTGGCTGCACCATCTGTCTTCATCTTCCCGCCATCTGATGAGCAGTTGAAATCTGGAACTGCCTCTGTTGTGTGCCTGCTGAATAACTTCTATCCCAGAGAGGCCAAAGTACAGTGGAAGGTGGATAACGCCCTCCA…
AW1_A7	Light	TCTCCTGCACTGGAACCAGCAGTGATGTTGGCTATAATTATGTCTCCTGGTACCAACAACACCCAGGCAAAGTCCCCAAACTCATAATTTATGATGTCAATGAGCGGCCCTCAGGGGTCCCTGATCGCTTCTCTGGCTCCAAGTCTGGCAACACGGCCTCCCTGACCATCTCTGGACTCCAGGCTGAGGATGAGGCTGATTATTACTGCTGCTCATATGGAAGCACCTACTCTTGGGTGTTCGGCGGCGGGACCAAAGTGACCGTCCTAAGT
AW1_A9	Light	TGCAGGTGTAGTCAGAGCCTCCTGCATAGTGATGGATACAACTACTTGGATTGGTACCTGCAGAAGCCAGGGCAGTCTCCACAGCTCCTGATCTATATGGGTTCTAATCGGGCCTCCGGGGTCCCTGACAGGTTCAGTGGCAGTGGATCAGGCACGGATTTTACACTGAAAATCAGCAGAGTGGAGGCTGAGGATGTTGGGGTTTATTACTGCTTGCAGGGTCTACAAACTCCGTTCACTTTCGGCCCTGGGTCCAAAGTGGAGATCAAACGAACTGTGGCTGCACCATCTGTCTTCATCTTCCCGCCATCTGATGAGCAGTTGAAATCTGGAACTGCCTCTGTTGTGTGCCTGCTGAATAACTTCTATCCCAGAGAGGCCAAAGTACAGTGGAAGGTG…
AW1_B11	Light	AGTCTTTCATTCAGTTCCAATAATAAGAATTACTTGAGTTGGTATTTCCAGAAAGCAGGACAGCCTCCTAAATTGCTCATTTACTGGGCTTCTTCTCGGGAAACCGGGGTCCCCGACCGATTCAGTGGCAGCGGGTCTGGGACAGAGTTCACTTTCACCATTAGCAGCCTGCAGGCTGAAGATGTGGGAGTCTACTATTGTCACCAATTTTATGATATTTCGTGGACGTTCGGCCAAGGGACCAAGGTAGAGATCAACCGAACTGTGGCTGCACCATCTGTCTTCATCTTCCCGCCATCTGATGAGCAGTTGAAATCTGGAACTGCCTCTGTTGTGTGCCTGCTGAATAACTTCTATCCCAGAGAGGCCAAAGTACAGTGGAAGGTGGATAACGCCCTC…
AW1_B2	Light	TATTGCCAGCAGCCTAGCCTGGTACCAGCAGAGACCTGGGCAGCCTCCCCGGCTCCTCATCTATGGTTCGTCCATCAGGCCCACTGGTATCCCAGACAGGTTCAGTGGCAGCGGGTCTGGGACAGAGTTCACTCTCACCATCAGTAGCCTGCAGTCTGAAGATTTTGCAGTTTACTTCTGTCAGCAATATAATGATGGGTGGACGTTCGGCCAAGGGACCAAGGTGGAAAACAAACGAACTGTGGCTGCACCATCTGTCTTCATCTTCCCGCCATCTGATGAGCAGTTGAAATCTGGAACTGCCTCTGTTGTGTGCCTGCTGAATAACTTCTATCCCAGAGAGGCCAAAGTACAGTGGAAGGTGGATAACGCCCTCCAATCGGGTAACTCCCAGGAGAG…
AW1_B3	Light	CTCCAACAATAAGAACTACTTAGCTTGGTACCAGCAGAAACCAGGACAGCCGCCTAAACTGCTCATTTACTGGGCATCTACCCGGGAATCCGGGGTCCCTGACCGATTCAGTGGCAGCGGGTCTGGGACAGATTTCACTCTCACCATCAGCAGCCTGCAGGCTGAAGATGTGGCAATTTATTACTGTCAGCAATATTATACTTCTCTCTGGGCATTCGGCCAAGGGACCAAGGTGGAAATCAAACGAACTGTGGCTGCACCATCTGTCTTCATCTTCCCGCCATCTGATGAGCAGTTGAAATCTGGAACTGCCTCTGTTGTGTGCCTGCTGAATAACTTCTATCCCAGAGAGGCCAAAGTACAGTGGAAGGTGGATAACGCCCTCCAATCGGGTAACTC…
AW1_B4	Light	GTCAGAGCGTTAACAGCAACTTAGCCTGGTACCAGCAGAAACCTGGCCAGGCTCCCAGGCTCCTCATCTATGGTGCATCCACCAGGGCCACTGGTATCCCAGCCAGGTTCAGTGGCAGTGGGTCTGGGACAGAGTTCACTCTCACCATCAGCAGCCTGCAGTCTGAAGATTTTGCAGTTTATTACTGTCAGCAGTATAATAGCTGGCCTCCGCTCACTTTCGGCGGAGGGACCAAGGTGGAGATCAAACGAACTGTGGCTGCACCATCTGTCTTCATCTTCCCGCCATCTGATGAGCAGTTGAAATCTGGAACTGCCTCTGTTGTGTGCCTGCTGAATAACTTCTATCCCAGAGAGGCCAAAGTACAGTGGAAGGTGGATAACGCCCTCCAATCGGGTA…
AW1_B6	Light	GCAGTGATGTTGGTGGTTATAACTATGTCTCCTGGTACCAACAGCACCCAGGCAAAGCCCCCAAACTCATGATTTATGATGTCAGTAAGCGGCCCTCAGGGGTCCCTGATCGCTTCTCTGGCTCCAAGTCTGGCAACACGGCCTCCCTGACCATCTCTGGGCTCCAGGCTGAGGATGAGGCTGATTATTACTGCTGCTCATATGCAGGCAGCTACACTTTGGTCTTCGGAACTGGGACCAAGGTCACCGTCCTAGGTCAGCCCAAGGCCAACCCCACTGTCACTCTGTTCCCGCCCTCCTCTGAGGAGCTCCAAGCCAACAAG
AW1_B7	Light	GCAGTGACGTTGGTGGTTATGATTATGTCTCCTGGTACCAGCAACACCCAGGCAAAGCCCCCAAACTCATCATTTATGAAGTCTCTAGTCGGCCCTCAGGCGTTTCTAATCGCTTCTCTGGCTCCAAGTCTGGCAACACGGCCTCCCTGACCATCTCTGGGCTCCAGGCTGAAGACGAGGCTGATTATTACTGCAACTCATATACGGACATCGCCACTCGGGTGTTCGGCGGAGGGACCAAGCTGACCGTCCTAGGTCAGCCCAAGGCTGCCCCCTCGGTCACTCTGTTCCCACCCTCCTCTGAGGAGCTTCAAGCCAACAAG
AW1_B9	Light	TACTTGGTTGGCCTGGTATCAGCAGAAACCGGGGAAAGCCCCTAGGCTCTTGATCTATAAGGCGTCTACTTTAGAAACTGGGGTCCCATCAAGGTTCAGCGGCAGTGGATCTGGGACATATTTCACTCTCACCATCAGCAGCCTGCAGCCTGATGATTCTGCAACTTATTACTGCCAACAGTATGACACTTATCCGGTCACCTTCGGCCAAGGGACACGGCTGGAGATTAAACGAACTGTGGCTGCACCATCTGTCTTCATCTTCCCGCCATCTGATGAGCAGTTGAAATCTGGAACTGCCTCTGTTGTGTGCCTGCTGAATAACTTCTATCCCAGAGAGGCCAAAGTACAGTGGAAGGTGGATAACGCCCTCCAATCGGGTAACTCCCAGGAGAGTGT…
AW1_C1	Light	TGCTCTGGAGATGCATTGCCAAAGCAATATGCTTATTGGTACCAGCAGAAGCCAGGCCAGGCCCCTGTGCTGGTGATATATAAAGACAGTGAGAGGCCCTCAGGGATCCCTGAGCGATTCTCTGGCTCCAGCTCAGGGACAACAGTCACGTTGACCATCAGTGGAGTCCAGGCAGAAGATGAGGCTGACTATTACTGTCAGTCAGGAGACACCAGTGGTACTTATGTGAGGGTGTTCGGCGGAGGGACCAAGCTGACCGTCCTAGGTCAGCCCAAGGCTGCCCCCTCGGTCACTCTGTTCCCACCCTCCTCTGAGGAGCTTCAAGCCAACAAG
AW1_C5	Light	GTGGTGATGTTGGCCTTTATAACTGGGTCTCCTGGTACCAACATCACCCAGGCAAAGCCCCCAAACTCATGATNTATGATGTCATTAAGCGGCCCTCAGGGGTCCCTGATCGCTTCTCTGGCTCCAGGTCTGGCAACACGGCCTCCCTGACCATCTCTGGGCTCCAGGCTGAGGATGAGGCTGATTATTATTGCTGCTCACACGCAGACAGGTCTTATGTCTTCGGAACTGGGACCAAGGTCACCGTCCTAGGTCAGCCCAAGGCCAACCCCACTGTCACTCTGTTCCCGCCCTCCTCTGAGGAGCTCCAAGCCAACAAG
AW1_C6	Light	ATATAGCTCCTACAATAATAAGAACTACTTAGCTTGGTACCAGCAGAAACCAGGACAGCCCCCTAAGCTGCTCATTTACTGGGCATCTACCCGGGAATCCGGGGTCCCTGAGCGATTCAGTGGCAGCGGGTCTGGGACAGATTTCACTCTCACCATCAGCAGCCTGCAGGCTGAAGATGTGGCAGTTTATTACTGTCAGCAATATTTTAGTACTCCTGTTAATTTTGGCCAGGGGACCAAGTTGGAGATCAAACGAACTGTGGCTGCACCATCTGTCTTCATCTTCCCGCCATCTGATGAGCAGTTGAAATCTGGAACTGCCTCTGTTGTGTGCCTGCTGAATAACTTCTATCCCAGAGAGGCCAAAGTACAGTGGAAGGTGGATAACGCCCTCCAATC…
AW1_C8	Light	CATTAGCAATTATTTAGCCTGGTATCAGCAGAAACCAGGGAAAGTTCCTAAGCTCCTGATCTATGCTGCATCCACTTTGCAATCAGGGGTCCCATCTCGGTTCAGTGGCAGTGGATCTGGGACAGATTTCACTCTCACCATCAGCAGCCTGCTGCCTGAAGATGTTGCAACTTATTACTGTCAAAAGTATAACAGTGCCGCGCTCACTTTCGGCGGAGGGACCAAGGTGGAGATCAAACGAACTGTGGCTGCACCATCTGTCTTCATCTTCCCGCCATCTGATGAGCAGTTGAAATCTGGAACTGCCTCTGTTGTGTGCCTGCTGAATAACTTCTATCCCAGAGAGGCCAAAGTACAGTGGAAGGTGGATAACGCCCTCCAATCGGGTAACTCCCAGGA…
AW1_D1	Light	AGAGTGTTAGCGGCAACAACTTAGCCTGGTACCAGCAGAAACCTGGCCAGGCTCCCAGGCCCCTCATCTATGGTGCGTCCAGCAGGGCCCCTGTCATCCCAAACAGGTTCACTGGCAGTGGGTCTGGGACAGACTTCACTCTCACCATCAGCAGACTGGAGCCTGAAGATTTTGCTGTGTACTACTGTCAGCAGTATGGTACCTCACCGTACACTTTTGGCCAGGGGACCAGGCTGGAGATCATACGAACTGTGGCTGCACCATCTGTCTTCATCTTCCCGCCATCTGATGAGCAGTTGAAATCTGGAACTGCCTCTGTTGTGTGCCTGCTGAATAACTTCTATCCCAGAGAGGCCAAAGTACAGTGGAAGGTGGATAACGCCCTCCAATCGGGTAACT…
AW1_D11	Light	GCAGTGACATTGGTGGTTATAACTATGTCTCCTGGTACCAAAAACACCCAGGCAAAGCCCCCAAACTCATTATTTATGACGTCACTAGTCGGCCCTCCGGGGTTTCTGATCGCTTCTCTGGCTCCAAGTCTGGCAACACGGCCTCCCTGACCATCTCTGGGCTCCAGACTGAGGACGAGGCTGACTATTACTGTTACTCATACTCCTTTACAAGTAGCAGTGCTCTCTATGTCTTCGGAACTGGGACCAAGGTCACCGTCCTGGGTCAGCCCAAGGCCAACCCCACTGTCACTCTGTTCCCGCCCTCCTCTGAGGGGCTCCAAGCCAACAAGG
AW1_D4	Light	GTCAGAGTATTAGCAGCAACTTAGCCTGGTACCAACAGAAACCTGGCCAGACTCCCAGGCTCTTCATTTATGATGCATCCAACAGGGCCACTGGCATCCCAGCCAGGTTCAGTGGCAGTGGGTCTGGGACAGACTTCACTCTCACCATCAGCAGCCTAGAGCCTGAAGATTTTGCAGTTTATTACTGTCAGCAGCGTTACGACTGGCCTGACACTTTTGGCCAGGGGACCAAACTGGAGATCAAACGAACTGTGGCTGCACCATCTGTCTTCATCTTCCCGCCATCTGATGAGCAGTTGAAATCTGGAACTGCCTCTGTTGTGTGCCTGCTGAATAACTTCTATCCCAGAGAGGCCAAAGTACAGTGGAAGGTGGATAACGCCCTCCAATCGGGTAACT…
AW1_D7	Light	TGCACCTTACGCAGTGGCATAAATGTTGGTACCTACTGGATATACTGGTACCAGCAGAAGCCAGGGAGTCCTCCCCAGTATCTCCTGAGGTACAAATCAGACTCAGATAAGCAGCAGGGCTCTGGAGTCCCCAGCCGCTTCTCTGGATCCAAAGATGGTTCGGCCAATGCAGGGATTTTACTCATCTCTGGGCTCCAGTCTGAGGATGAGGCTGACTATTACTGTGTGATTTGGCACATTAGCGCTTGGGTGTTCGGCGGAGGGACCAAGTTGACCGTCCTAGGTCAGCCCAAGGCTGCCCCCTCGGTCACTCTGTTCCCGCCCTCCTCTGAGGAGCTTCAAGCCAACAAG
AW1_E10	Light	TCTCCTGCACTGGAACCAGCAGTGACGTTGGTCGTTATAAATATGTCTCCTGGTACCAACAACACCCAGGCAAAGCCCCCAAACTCATGATTTATGAGGTCAGTAATCGGCCCTCAGGGGTTTCTAATCGCTTCTCTGGCTCCAAGTCTGGCAACACGGCCTCCCTGACCATCTCTGGGCTCCAGGCTGAGGACGAGGCTGATTATTACTGCAGCGCATTTACAAGTAGGAGCACTCTGGTATTTGGCGGAGGGACCAGGCTGACCGTCCTAGGTCAGCCCAAGGCTGCCCCCTCGGTCACTCTGTTCCCGCCCTCCTCTGAGGAGCTTCAAGCCAACAAG
AW1_E3	Light	TCTCTTGTTCTGGCAGCAGCTCCAACATCGGAACGAATGCTGTTAACTGGTACCAACAACTCCCAGGAAAGGCTCCCAAACTCCTCATCTATTTTGATAATCTGGCCGCAGGGGTCTCTGACCGATTCTCTGGCTCCAAGTCTGGCACCTCAGCCTCCCTGGCCATCAGTGGGCTCCAGTCTGAGGATGAGGCTGACTATCACTGTGCAGCTTGGGATGACACCCGGAATGCTTGGGTGTTCGGCGGAGGGACCAAGCTGACTGTCCTGAGTCAGCCCAAGGCTGCCCCCTCGGTCACTCTGTTCCCACCCTCCTCTGAGGAGCTTCAAGCCAACAAG
AW1_E8	Light	GTGAGGGTATTAAGAATTTTTTAGCCTGGTACCAGGTAAAAGAAGGGAAAGCCCCTAAGCTCCTTATCTATGCTGCATCCACCTTGGAAAGTGGGGTCCCATCAAGGTTCAGCGGCAGTGGATCTGGGACAGAATTCACTCTCACAATTAGCAGCCTGCAGCCTGAAGACTTTGCAACTTATTTCTGTCAACAACTTACTAGTTATGTCTTCGCTTTCGGCGGAGGGACCAAGTTGGAGATCAAGCGAACTGTGGCTGCACCATCTGTCTTCATCTTCCCGCCATCTGATGAGCAGTTGAAATCTGGAACTGCCTCTGTTGTGTGCCTGCTGAATAACTTCTATCCCAGAGAGGCCAAAGTACAGTGGAAGGTGGATAACGCCCTCCAATCGGGTAACT…
AW1_F10	Light	TCACCTGCACTGGAACCAGCAGTGACGTTGGTGGTTATAACTATGTCTCCTGGTACCAACAGCACCCAGGCAAAGCCCCCAAACTCATGATTTATGAGGTCAATAATCGGCCCTCAGGGGTTTCTAATCGCTTCTCTGGCTCCAAGTCTGGCAACACGGCCTCCCTGACCATCTCTGGGCTCCAGGCTGAGGACGAGGCTGATTATTACTGCAGCTCATATACAAGCACCACCACTCAGGTTTTCGGCGGAGGGACCAAACTGACCGTCCTAGGTCAGCCCAAGGCTGCCCCCTCGGTCACTCTGTTCCCGCCCTCCTCTGAGGAGCTTCAAGCCAACAAG
AW1_F2	Light	CAGTGACATTGGTACTTATAATTATGTCTCCTGGTACCAACAGCACCCAGGCAAGGCCCCCAAACTCATGATTTCTGACATCAATAAGCGGCCCTCAGGGGTCCCTGATCGCTTCTCTGGCTCCAAGTCTGGCAACACGGCCTCCCTGACCGTCTCTGGACTCCAGGCTGATGATGAGGCTGATTATTATTGTAGTCTATATGCAGGCAGCAACAATGTTGTGGTATTCGGCGGAGGGACCAAGCTGACCGTCCTAGGTCAGCCCAGGGCTGCCCCCTCGGTCACTCTGTTCCCGCCCTCGAGTGAGGAGCTTCAAGCCAACAAG
AW1_F5	Light	TGATTTAGGTTGGTTTCAGCAGAGACCAGGGAAACCCCCTAAGCGCCTGATCTATGCTACATCCAATTTGCAAAGTGGGGTCCCATCAAGGTTCAGCGGCAGTGCATCTGGGACAGAATTCACTCTCACAATCAGTAGCCTGCAGCCTGAAGATTTTGCAACTTATTACTGTCTACAGCATAATAGTTATCCGCTCACTTTCGGCGGAGGGACCAAGATAGAGATCAAACGAACTGTGGCTGCACCATCTGTCTTCATCTTCCCGCCATCTGATGAGCAGTTGAAATCTGGAACTGCCTCTGTTGTGTGCCTGCTGAATAACTTCTATCCCAGAGAGGCCAAAGTACAGTGGAAGGTGGATAACGCCCTCCAATCGGGTAACTCCCAGGAGAGTGTCAC…
AW1_F8	Light	GCACTGGAGCTGTCACCAGTGGTCATTGGCCCTACTGGTTCCAGCGGAAGCCTGGCCAAGTCCCCAGGACACTGATTTATGATGCAAACAACAGACTCTCCTGGACCCCTGCCCGGTTCTCAGGCTCCCTCTTTGGGGGCAAAGCTGCCCTGACCCTTTCGGGTGCGCAGCCTGACGATGAGGCTGAATATTATTGTTTACTCTACTCCAGCGATATGGGGGTGTTCGGCGGAGGGACCAAGCTGACCGTCCTAGGTCAGCCCAGGGCTGCCCCCTCGGTCACTCTGTTCCCGCCCTCCTCTGAGGAGCTTCAAGCCAACAAG
AW1_G1	Light	ACAACATCAAGAATAAGGACTACTTAGCCTGGTACCAGCAGAAACCAGGACATCCTCCTAAATTGCTCATTTCCTGGGCTTCTACCCGGGAGTCCGGGGTCCCTGACCGATTCCGTGGCAGCGGGTCTGGGACAGATTTCACTCTCACCATCAGCAGCCTGCAGGCTGAAGATGTGGCTGTTTATTATTGTCAGCAATACTATAGTACTCCATACACTTTTGGCCAGGGGACCAAGGTGGAGATCAAACGAACTGTGGCTGCACCATCTGTCTTCATCTTCCCGCCATCTGATGAGCAGTTGAAATCTGGAACTGCCTCTGTTGTGTGCCTGCTGAATAACTTCTATCCCAGAGAGGCCAAAGTACAGTGGAAGGTGGATAACGCCCTCCAATCGGGTA…
AW1_G2	Light	TATGCTTATTGGTACCAGCAGAAGTCAGGCCAGGCCCCTGTGCTGGTCATCTATGAGGACATGAAACGACCCTCCGGGATCCCTGAGAGATTCTCTGGCTCCAGCTCAGGGACAGTGGCCACCTTGACTATCAGTGGGGCCCAGGTGGAGGATGAAGCTGACTACTACTGTTACTCTACAGACAGGGTTTTCGGCGGAGGGACCAAGCTGACCGTCCTAGGTCAGCCCAAGGCTGCCCCCTCGGTCACTCTGTTCCCGCCCTCCTCTGAGGAGCTTCAAGCCAACAAGG
AW1_G3	Light	TGACGTTGGTGGTTATGGCTATGTCTCCTGGTCTGGCAGCACGGCCTCCCTGACCGTCTCTGGGCTCCAGGCTGAGGATGAGGCTGATTATTACTGCAGCTCATATTCAGGCAACAACCATCTGGGAGTTTTCGGCGGGGGGACCAAGCTGACCGTCCTTGGTCAGCCCAAGGCTGCCCCCTCGGTCACTCTGTTCCCGCCCTCCTCTGAGGAGCTTCAAGCCAACAAGG
AW1_G4	Light	GTCAGAGTGTTGGTAGTCTTTTAGCCTGGTACCAGCAGAAACCTGGCCAGGCTCCCAGGCTCCTCATCTATGGTGCATCCACCAGGGCCACTGGTATCCCAGCCAGGTTCAGTGGCAGTGGGTCTGGGACAGAGTTCACTCTCACCATTAGTGGCCTGCAGTCTGAGGATTTTGCAGTTTATTACTGTCAGCAGTATAATAGCTGGCCTCTCACTTTCGGCGGAGGGACCAAGGTGGACATCAAACGAACTGTGGCTGCACCATCTGTCTTCATCTTCCCGCCATCTGATGAGCAGTTGAAATCTGGAACTGCCTCTGTTGTGTGCCTGCTGAATAACTTCTATCCCAGAGAGGCCAAAGTACAGTGGAAGGTGGATAACGCCCTCCAATCGGGTAACT…
AW1_G5	Light	ACAGCTCCAACAATAAGAACTACTTAGCTTGGTACCAGCAGAAACCAGGACAGCCTCCTAAGCTGCTCATTTACTGGGCATCTATCCGGGAATCCGGGGTCCCTGACCGATTCAGTGGCAGCGGGTCTGGGACAGATTTCACTCTCACCATCAGCAGCCTGCAGGCTGAAGATGTGGCAGTTTATTACTGTCAGCAATATTATACTAGTGACCCAGTCACTTTCGGCCCTGGGACCAAAGTGGATATCAAACGAACTGTGGCTGCACCATCTGTCTTCATCTTCCCGCCATCTGATGAGCAGTTGAAATCTGGAACTGCCTCTGTTGTGTGCCTGCTGAATAACTTCTATCCCAGAGAGGCCAAAGTACAGTGGAAGGTGGATAACGCCCTCCAATCGG…
AW1_G6	Light	CTTGCCGGGCGAGTCAGGGCATTAACAATTATTTAGCCTGGTATCAGCAGAAACCAGGGAAAGTTCCTAAGCTCCTGATCTATGCTGCATCGACTTTGCAATCAGGGGTCCCATCTCGGTTCAGTGGCAGTGGATCTGGGACAGATTTCACTCTCACCATCAGCAGCCTGCAGCCTGAAGATGTTGCAACTTATTACTGTCAAAAATGTAACAGTGCCCCGTGGACGTTCGGCCAAGGGACCAAGGTGGAAATCAAACGAACTGTGGCTGCACCATCTGTCTTCATCTTCCCGCCATCTGATGAGCAGTTGAAATCTGGAACTGCCTCTGTTGTGTGCCTGCTGAATAACTTCTATCCCAGAGAGGCCAAAGTACAGTGGAAGGTGGATAACGCCCTCC…
AW1_G8	Light	CTACCTCCAACATCGGAGGCTACATTGTGAACTGGTACCAACAAGTCTCAGGAGCGGCCCCCAAAGTCGTCATTCATTCTAATGATCAGCGGCCCTCAGGGGTCCCTGACCGATTCTCTGGCTCCAAGTCTGGCACCTCAGCCTCCCTGGCCATCAGTGGGCTCCAGTCTGACGATGAGGCTGATTATTACTGTGCATCCTGGGATGCCAGTTTCAATGGCCAAGTGGTTTTCGGCGGAGGGACCAAACTGACCGTCCTAAGTCAGCCCAAGGCTGCCCCCTCGGTCACTCTGTTCCCGCCCTCCTCTGAGGAGCTTCAAGCCAACAA
AW1_H10	Light	TTGGAAGTAAAAGTGTTCATTGGTACCGACAGACGCCAGGCCAGGCCCCTGTCCTGGTCGTCTATGATGACTCTGACCGGCCCTCAGGGATCCCTGAGCGATTCTCTGGCTCCAACTCTGGGACCACGGCCACCCTGACCATCAGCAGGGTCGAAGCCGGGGATGAGGCCGACTATTACTGTCAGGTGTGGGATGGTGGTAGTGATCACTCTGTGCTATTCGGCGGAGGCACCAAGCTGACCGTCCTAGGTCAGCCCAAGGCTGCCCCCTCGGTCACTCTGTTCCCGCCCTCCTCTGAGGAGCTTCAAGCCAACAAG
AW1_H2	Light	TGACGTTGGTACTTATAACTCTGTCTCCTGGTTCCAACAACACCCCGGCAAAGCCCCCCAACTCTTGATTTATGAGGTAACTAATCGGCCCTCAGGGGTTTCTAATCGCTTCTCTGGCTCCAAGTCTGGCAACACGGCCTCCCTGACCATCTCTGGGCTCCAGCCTGAGGACGAGGCTGATTATTACTGCAGCTCATATACAACCAGCAGCACTTGGGTGTTCGGCGGAGGGACCAAACTGACCGTCCTAGGTCAGCCCAAGGCTGCCCCCTCGGTCACTCTGTTCCCGCCCTCCTCTGAGGAGCTTCAAGCCAACAAG
AW1_H3	Light	GTGAGAGTGTTGGCAACAACTACTTAGCCTGGTCCCAGCAGAAGCCTGGCCAGGCTCCCAGACTCCTCATCTATACTGCTTCCATCAGGGCCGCTGGCATCCCAGACAGATTCAGTGGCAGTGGGTCTGGGACAGACTTCACTCTCACCATCAGCAGACTGGAGCCTGAAGATTTTGCAGTATATTACTGTCATCAGCATGCTGCCTCTCCGTGGACGTTCGGCCAAGGGACCAAGGTGGAGATCAAACGAACTGTGGCTGCACCATCTGTCTTCATCTTCCCGCCATCTGATGAGCAGTTGAAATCTGGAACTGCCTCTGTTGTGTGCCTGCTGAATAACTTCTATCCCAGAGAGGCCAAAGTACAGTGGAAGGTGGATAACGCCCTCCAATCGGGTA…
AW1_H7	Light	TCTCTTGTTCTGGAAGCAAGTCCAGCCTCGGAAGTAATACTGTTGACTGGTACCAGCACCTCCCAGGAACGCCCCCCAAACTCCTCATCTTTTCTAATAATCAGCGGCCCTCAGGGGTCCCTGACCGATTCTCTGGCTCCAAGTCCGGCACCTCGGCCTCCCTGGCCATAAGTGGGCTCCAGTCTGGGGATGAGGCTGATTATTACTGTGTATCATGGGATGACGACTTCAATGGTTGGGTGTTCGGCGGAGGGACCAACTTGAGCGTCCTGGGTCAGCCCAAGACTGCCCCCTCGGTCACTCTGTTCCCGCCCTCCTCTGAGGAGCTTCAAGCCAACAAG
AW1_H8	Light	TCACCTGCACTCTGAGCAGTGGGCACAGCGGCTCCGCCATCGCATGGCATCAGCAGCAGGCAGAGAAGGGCCCTCGTTACTTGATGAAAGTTAACAGTGATGGCAGCCACAACAAGGGGGACGGGATCCCTGATCGCTTCTCAGGCTCCAGCTCTGGGGCTGAGCGCTACCTCACCATCTCCAGCCTCCAGTCTGACGATGAGGCTGACTATTACTGTCAGACTTGGAGCTCTGGCATTGTAGTATTCGGCGGAGGGACCAAGCTGACCGTCGTAGGTCAGCCCAAGGCTGCCCCCTCGGTCACTCTGTTCCCGCCCTCCTCTGAGGAGCTTCAAGCCAACAAG

## Sheet: BL8_rhesus_plasmablasts
Sample	Chain	PCR sequence
3_A3_plasmablasts_Heavy_rhesus-monkey	Heavy	GATGGGCCCTTGGTGGAGGCTGAGGAGACGGTGACCAGGACTCCCTGGCCCCAGGAGTCAAGATATCCACTACCATGACTTCCCACTTTCGCACAGTAATAGACAGCCGTGTCCTCAGGTCTCAGGCTGTTCATTTGAAGATACAGTGTGTTCTTGGCGTTCTCTCTGGAGATGGTGAATCTGCCCTTCATGGAGTCTGCGTACCATGTGTTATCACCACCTTTATTAACACGTGAGACCCACTCCAGCCCCTTCCCTGGAGCCTGGCGGACCCAGTCCATGTAGTAGTCACTGAAGATGAATCCGGAGGCTGCGCAGGAGAGTCTCAGGGACCCCCCAGGCTTTGCCAAGCCGCCCCCAGACTCCACCAGCTGCACCTCACACTGGACAC
4_A4_plasmablasts_Heavy_rhesus-monkey	Heavy	GATGGGCCCTTGGTGGAGGCTGAGGAGACGGTGACCAGGACTCCCTGGCCCCAGAAGTCAAAGGGCAAGTAGTGACTGTATTGTTCCACTCTCGCACAGTAATAGACGGCCGTGTCCTCAGACTTCAGGCTGCTCAGGTCCATGTAGGCTGTGTTCGTCGATGCGTCTCTGGTCATGGTGACTCTGCCCTGGAACTTCTGCGCATATTTTGTGTTGCCATTGTAAGGGTTGATGCACCCCAT
5_A5_plasmablasts_Heavy_rhesus-monkey	Heavy	TGAGGAGACGGTGACATGGACTCCCTGGCCCCAGGGAAAGTAAGCACTATCATGATCCTTCGCACAAAAATAGACGGCCGTGTCTTCAGGAGTCAGGCTGTTCATTTGCAGAGAGACCGTGTTCTTTGAGTTGTCTCTGGAGATGGAGAATCGGCCTTTCACGGAGTCTGCGTAGTATGTGGTGTCCCCACCATAATTGATCCCTGAGATCCACTCCAGTCCCTTCCCTGGAGCCCGGCGGATCCAGTACATGTAGAAATTACTGAAGGGGAATCCAGAGGCTGAGCAGGAGAGTCTCAGGGACCCCCCCGGCTGCACCAAGCCTCCCCCAGACTCCACCAGTTGTATCTCACACTG
8_A8_plasmablasts_Heavy_rhesus-monkey	Heavy	GATGGGCCCTTGGTGGAGGCTGAGGAGACGGTGACGACGACCCCTTGGCCCCAGGAATCCAAACCGGACAGCAAAACCCCAGAGGGTCCATGTCTCGCACAGTAATAGACAGCCGTGTCCTCGACTCTCAGGCTGTTCATTTGCAGAAACAGTGTGTTCTTGGCGTTGTCTCTGGAGATGATGAATCGGCCCTTGACAGAGTCTGGGTATAATGTGGTCGTACCGCTACCAGCGCTAATACTTGCGACCCATTCCAGCCCCTTCCCTGGAGTCTGGCGGACCCAGTCCATGTAGTGGTCACTGAAGGTGAATCCAGAGGCTACACAGGAGAGTCTCAGGGACCTCCCAGGCTGTACCAAGCCTCCCCCAGACTCCACCAACTCCACCTCACACTGGA
10_A10_plasmablasts_Heavy_rhesus-monkey	Heavy	CGATGGGCCCTTGGTGGAGGCTGCGGAGACGGTGACCAGGACTCCCTGTCCCCAATAGTCAAAAGAACCATAATCCTCCTCATAATACGCATCTCCCGCACAATAATAGACAGCCGTGTCCTCGACTCTCAGGCTGTCCATTTGAAGATACAGTGTGTTCTTGTCGTTCTCTCTGGAGATGGTGAATCTGCCCTTCACGGAGTCTGCGTTCCATGTGCTGCCACCACCATAACTAATGCCTGAGACCCACTCCAGCCCCTTCCCTGAAGCCTGGCGGACCCAGTGCATGTAGTGTTCACTGAAGGTGAATCCGGAGGCTGCACAGGAGAGTCTCAG
14_B2_plasmablasts_Heavy_rhesus-monkey	Heavy	GATGGGCCCTTGGTGGAGGCTGAGGAGACGGTGACCAGGACTCCCTGGCCCCAGTGGTCAAAGTAGTACCAGTGTAGCAACCACTGAGTCCGTGCACAGTAATATGAGGCTGTGTCCACAGGGTCCATGTTGGTCATTGTTACAACCACCTGGTTTTTGGAGGTGTCCTTGGAGATGGTGAGCCTGCTCTTCAACGATGTACTGTAGTATTTACTATCATTCCAATAAATGCTTGCAAGCCATTCCAGGGCCTTCCCTGGGGGCTGACGTATCCAGCCCACACCTGTTCCAGTAGTGGTGATTGAGAACCCAGAGAAGGTGCAGGTCAGCGTGAGGGTCTGTGTGGGTTTCACGAGCGCAGGACCAGACTCCTTCAAGGTGACCTGGGACAAGACCC
15_B3_plasmablasts_Heavy_rhesus-monkey	Heavy	AGTAGTCATGGGCACACAGGACACTGGTACAATGGAACCTCGTACAATAATATATGGCCGTGTCTGCGGCGGTCACGGAGGTCAACTTCAGGGAGACCTGATTCCTGGACGTGTCTAATGTCAGGCTGAGTCGACTCCTGAGGGACGGACTGTACTTGACGATGCTACTCCCAGGATAGACATTTCCAATCCACTCCAGCCCCTTTCCTGGGGTTTGGCGGATCCAGTTCCAGTAGGAACCGGTGATAGAGCCGCCGGAGACAGAGCAGGTGAGGGACAGGGTCTCCGAAGGCTTCACCAGTCCTGGGCCCGACTCCTGCAACTGCACCTGGGACAAGA
16_B4_plasmablasts_Heavy_rhesus-monkey	Heavy	ACCAGGACTCCCTGGCCCCAGAAGTCAATCGCGTTAACCGTAGTTACAGCCCCTCCGCCCCGTGCACAGAAATATGTGGCTGTGTCCACAGGGTACATGTTGGTCATTGTTAGAACCACCTGGTTTTTGGAGGTGTCCTTGGAGATGGTGAG
17_B5_plasmablasts_Heavy_rhesus-monkey	Heavy	GGTGACCAGGACTCCCTGGCCCCAGAAGATCGACCCATCTCTCGCACAGTAATAAAGAGCCGAGTCCTCAACTCTCAGGCTGTCCATTTGAAGATATAATGTGTTCTTGGCGTTCTCTCTGGAGATGGTGAATCTGGCCCTCACGGAGTCTACATAATAGGTGATAGTTCCACCACTATTAACACCTGAGATCCACTCCAGGCCCTTCCCTGGTGCCTGGCGGACCCAGAACATCCAGTAGTTACTGAAGGTGAATCCAGAGGCTACACAGGAGAGTCTCAGGGACCCCCCCGGCTTTGCCAAGCCGCCCCCAGACTCCACCAGTTGCACCTCACACTGGACAC
18_B6_plasmablasts_Heavy_rhesus-monkey	Heavy	GATGGGCCCTTGGTGGAGGCTGAGGAGACGGTGACCAGAACTCCCCGGCCCCAGACATCCTTGTAGTCCCCTCTAGCACAGTAATACATGGCCGTGTCCTCGGTTTTCAGGCTGTTCATTTGCAGACTGACAACGCTCTTGGCATCGTCTCTTGAGATGGTAAATCTGCCTTTCACAGACGCGGCGTATTCTGCTGTCCCACCATTAGCTTTGTTTCTAATGAAACCTACCGACTCCGGCCCCTTCCCTGGAGCCTGGCGGACCCAACTCATGTAGTAGTCGCTGAGGGTGAATCCAGAGGCTGCACAGGAGAGTCTCAGGGACCCGCCAGGCTGGACCAAGCCTCCCCCAGACTCCACCAGCCGCACCTCACACTGGACA
19_B7_plasmablasts_Heavy_rhesus-monkey	Heavy	TGACGACGACCCCTTGGCCCCAGGAATCCAAACCGTCAGTCCCGAGGAGGATTTTCACACAGTGATACACGGCCGTGTCCTCAGGTCTCAGGCTGTTCATTTGCAGGGAGAGCGTGTTCTTTGAGTTGTCTCTGGAGATGGTGAATCGGCCCTTCACAGAGTCTGCGTAGTATGTGGTACCACCACCACCATTTATGGCTGAGATCCATTCCAGCCCCTTCCCTGGAGCCTGGCGGACCCAATGTATGCCATAGGCACTGAAGGTGAATCCAGAGGCTGCGCAGGAGAGTCTCAGGGACCCCCCAGGCTGGACCAAGCCGCCCCCAGACTCCACCAGGTGCACCTCACACTGGACAC
23_B11_plasmablasts_Heavy_rhesus-monkey	Heavy	ACGGTGACCAGGACTCCCGGGCCCCAGACATCGAACCGGTTTAACTGTACCCACTGTATTCCCCCCAATCTCGCACAGTAATACACGGCCGTGTCCGCGGCGGTCACAGAGGTCAGTTTCAGGGAGAACTGGTTCTTGGACGTGTCTGTTGAGATGGTGACTCGACTCTTGAGGGAGGGGTTGTAGTCGGTGCTCCCAGCACTACCAAAGACACGTCCAATCCACTCCAGTGTCCTCCCTGGGGGCTGGCGGATCCAGCTCCAGTAGTAACCGCTGATGGAGCCACCGGAGACAGCGCAGGTGAGGGACAGGGTCTCCGAAGGCTTCACCAGTCCT
25_C1_plasmablasts_Heavy_rhesus-monkey	Heavy	GGTGACCAGGACTCCCTGGCCCCAGTAGTCAAACCTATTCCAATAACCTTGTCTCGCACAGTAATAAACGGCCGTGTCCGCGGCGGTCACAAAACTCAGCTTCAGGGAGAACTGGCTCTTGGACGTGTCTATTGAAATGGCGACTCGCCTCTTGAGGGAGGGGTTGTAGTCGGTGCTCCCACTACTACCACTGATAAACCCAATCCACTCCAGTCCCTTCCCTGGGGGCTGGCGGATCCAGCCCCAGAAGTAACCGCTGAAGGAGCCACCAGAGACAGCGCAGGTGAGGGACAGGGTCTCCGAAGGCTTCACCAGTCCTGGGCCCGACTCCTGCAGCTGCACCTGGGACA
26_C2_plasmablasts_Heavy_rhesus-monkey	Heavy	GATGGGCCCTTGGTGGAGGCTGAGGAGACGGTGACCAGGACTCCCGGGCCCCAGACATCGAACCGGTTGTACTGGGTACTACCACCCACTCTCGCACAGTAATACACGGCCGTGTCCTCAGATCTCAGGCTGCTCAACTCCAGGTAGGCTGTGCTTGTGGGCGTGTCCGCGGTAATCGTGACTCCGCCCTGGAACGTCTGTGCGTAGTTTGTTGCACCACCAAGAGGGAAGATCTCCCCCATCCACTCAAGCCCTTGTCCAGGGGCCTGTCGCACCCAATTGATGGCATAGATGCTGAAGGTGAATCC
27_C3_plasmablasts_Heavy_rhesus-monkey	Heavy	CCCTTGGTGGAGGCCGAGGAGACGGTGACCGGAACTCCCCGGCCCCAGACATCCAATGAGTTGTGCGCCCCAGAAATAAGTTCCACTATAGTAGCTGTCGGATGTCTCGCACAATAATACACGGCCGTGTCCGCGGCGGTCACATAAGTCAACTTCAGGGAGAACTGATTCTTGGACGTGTCCGCTGAAATGCTGACTCGACTCTTGAGGGAGGGGTTGTAATAGGTG
30_C6_plasmablasts_Heavy_rhesus-monkey	Heavy	GATGGGCCCTTGGTGGAGGCTGAGGAGACGGGGACCAGGACTCCCTGGCCCCAGTAGTCAAATTCGCTGTTAGCGAAGTGTCTCGCACAGTAATATATGGCCGTGTCCGCGGCGGTCACAGAGCTCAGCTTCAGGGAGAGCTGGTTCTTGGACGTGTCTGTTGAAATGGTGACTCGACTCTTGAGGGAGGGGTTGTAGTCGGTG
32_C8_plasmablasts_Heavy_rhesus-monkey	Heavy	GATGGGCCCTTGGTGGAGGCTGCGGAGACGGTGACCAGAACTCCCCGGCCCCAGACATCCAATGAGTTTGTTGCTACCGTAGTCGTAAAAGAATCCCGAGCACAATAATAAACGGCCGTGTCCTCGGTCTTCAGGCTGTTCATTTGCAGATAGGCGATGCTTTTGGAATCATCTCTGGAGATGGTGAATCTGCCCTTCACAGACGCGGCGTATTCTGCTGTCCCACCGTAAGCTTTCCCTCTAATGAAACCCACCCACTCCAGTCCCTTTCCTGGAGCCTGGCGGACCCAGTACATGTAATGGTTACTGAAGGTGAATCCAGAGGCTGCACAGGAGAGTCTCAGGGACCCCCCAGGCTGGACCAAGCCTCCCCCAGACTCCACCAGCTGCACCTCACAC…
34_C10_plasmablasts_Heavy_rhesus-monkey	Heavy	AGTAGTCAAAGTAGTACACTGGGCTGCCGCTAGCGCCCTTCGCACAGAAGTAGACGGCCGTGTCCTCAGGTCTCAGGCTGTCCATTTGTAGGGAGAAGGTATTCTTTGAGTTGTCTCTGGAGATGGTGGATCGGCCCTTCACAGAGTCTGCGTACTTTGTGCTGGTTCCGCTGCCATCAATAGCAGAGATCCACTCCAGCCCCTTCCCTGGAGCCTGGCGGACCCAAAACATGCCATAGTCGCTGAAGCTGAATCCAGAGGCTGCACAGGAGAGTCTCAGGGACCCCCCAGACTGGACCAAACCGCCCCCAGACTCCACCAGCTGCACCTCACACTGGACAC
35_C11_plasmablasts_Heavy_rhesus-monkey	Heavy	GATGGGCCCTTGGTGGAGGCCGAGGAGACGGTGACCAGGACTCCCGGGCCCCAGACATCGAACCCCCGTGCTGGCCGAGCAGTATAACCACTCCAAAAATTGTGAGATTCTCTCGCACAGTAATACACGGCCGTGTCCTCCAATTTCAGGTTGTTCATTTGAAGATATAGCATGTTCTTGGAATTGTCTCTGGAGATGATGAATCGGTCCTTCACAGAGTCTGCGTCGTATTTCCTACTTCCATCATACGATATAACTGCCACCCACTCCAGCCCCTTCCCTGGAGCCTGGCGGACCCAGTGCATGCCATGACTACTGAAGGTGAATCCAGAGGCTGCACAGGAGAGTCTCA
39_D3_plasmablasts_Heavy_rhesus-monkey	Heavy	GATGGGCCCTTGGTGGAGGCTGAGGAGACGGTGACCAGGACTCCCTGGCCCCAGTAGTCCAAACTAGTGCCATCCCTAGCACAGTAATAAATGGCCGTGTCCTCGGGTTTCAGGCTGTTCATTTGCAGATACAGTGTGTTCTTAGAATCGTCTCTTGAGATAGTGAATCTGCCTTTCACAGATTCGACGTATGCTTCTGTTCCACCAGTGGCTTTGTTTTTAATAAATGCAACCCATTCCAGTCCCTTCCCTGGAGCCTGGCGGACCCAACTCATCCAATAGTTACTAAAGGTGAATCCGGAGGCTGAACAGGAGAGTCTCAGGGAAGTCCCAGGCTGGACCAAGCCTCCCCCAGACTCCACCAGCAGCACCTCACACTGGACA
40_D4_plasmablasts_Heavy_rhesus-monkey	Heavy	GAAGTCCCCGGCCCCAGATATCCAATAAATTGGAGCAGCCATCACCAGTACAGAACGGGGACTTCGTACAATAGTACACGGCGGTGTCCGCGGCGGTCACAGACCTTAGCTTCAGGGAGAACTGGTCTTCGGACGGGTCTTTTGAAATGGTGACTCGACTCTTGAGGAGGGGGGTGTATTCGGTTTTCCCGTCAGGACCATAGACACCCCCAATCCATTCCAGGCCCTTCCCTGGAGACTGGCGGATCCAACTCAACCAGTAACTTCCACTGACGGAGGCACCAGAGACAGCACAGGTGAGGGACAGGGTCTCCGAGGGCTTCACCACTGCTGGGCCCGACTCCTGCAGCTGCACCTGGGACAAGACCCATCTG
41_D5_plasmablasts_Heavy_rhesus-monkey	Heavy	TTGGTGGAGGCTGAGGAGACGGTGACGACGACCCCTTGGCCCCAGGAATCCAAACGGCCAGCCGCTGCTATACCATTTCTCGCACAATAATACACGGCCGTGTCCGCGGCGGTCACAGAGTTCAGCCTCAGGGAGAACTGGTTCTTGGACGTGTCTGTTGAAATGGTGACTCGACTCTTGAGGGAGGGGTTGTAGCTGGTGCTCCCACCACTACCAGAGATACGTCCAATCCACTCCAGTCCCTTCCCTGGGGGCTGGCGGATCCAGCTCCACCAGTTACTACTGATGGAGCCACCAGAGACAGCGCAGGTGAGGGACAGGGTCTCTGAAGGCTTCACCAGTCCTGGGCCCGACTCCTGCAGCTGCAGCTGGGACA
42_D6_plasmablasts_Heavy_rhesus-monkey	Heavy	GATGGGCCCTTGGTGGAGGCTGAGGAGACGGTGACGACGACCCCTCGGCCCCAGGAATCCAAGCCGGAGTAAGGGATTGTAAATATCCGTGCACAGAAATATGTGGCTGTGTCCACAGGGTCCAAGTTGGTCATCATTAGAACCACCTGGTTTTTGGAGGTGTCCTTGGAGATGGTGAGTCTGCTCTTCAGAGATGTGCTATAATATTTATCATCATCCCAATAAATGCTTGCAAGCCATTCCAGGGCCTTCCCTGGGGGCTGACGGATCCAGCCCACACCCATATTATTAGTGGTGAGTGAGAACCCAGAGAAGGTGCAGGTCAGCGTGAGGGTCTGTGTGGGTTTCACCAGCGCAGGACCAGACTCTTTCAAGGTCACCTGGGACAAGACCCA
22_B10_plasmablasts_Light_rhesus-monkey	Light	CGCCGAATACCCAAGTACCACTGTAGTACAGCCAACAGTAATACTCAGCCTCGTCCTCGGGCTGCGCACCCGAAAGTGTCAGGTCAGCTTTACCCCCAGCAAGGGAGCCTGAGAACCGGGCAGGGGTCCAGGAGAACTTGTTGCTCGTATCATATATCAGTGTCTTGGGGGCTTGTCCAGGTTTCTGCTGGAACCAGTGTGGATAGTGACCACTGGCGACTGCTCCAGTACTGGAACCACAGGTGAGAGTGACTGTCCCTCCTGGGGACACAGTCAGTGAGGGCTCCTGAGTCACTACAGCC
21_B9_plasmablasts_Light_rhesus-monkey	Light	ATGGTGCAGCCACAGCTCGTTTGATCTCCACTTTGGTCCCCTGGCCAAAACTGTACGGGGTATTATAACCCTGTAGACAATAATAAACTGCAAAATCTTCAGGCTGCAGGCTGCTGATGGTGAGAGTGAATTCTGTCCCAGATCCACTGCCGCTGAACCTTGATGGGACCCCACTTTCCAAACTGGATGCAGCATAGATTAGGCGCTTAGGAGCTTTTCCTGGCTTCTGATGATACCAACTTAAATAATTGAGAATGGCCTGACTTGCCCTGCAAGTGATGGTGACTCTGTCTCCTACCGATGCAGACAGGGAAGATGGAGACTGGGTCATCTGGATGTCACATCTGGCACCTGGGAG
16_B4_plasmablasts_Light_rhesus-monkey	Light	GACTTAGGACGGTCAGCCGGGTCCCTCCGCCGAATACCCAAATGCCAGTAGTCCAGGTCTGACAGTAATAATCAGCCTCATCCTCAGACTGGAGGTTGGAGATGGTGAGGTAGCGCTCAGCCCCGGAGCTGGAGCCTGAGAAGCGATCAGGGATCCCGTCCCCCTTGCTGTGGCTGCCAACACTGTTAAGCCTCAGCAAGTACCGTGGGGCCTTCCCTTGCTGCTGCTGATGCCATGCGATGGCGTAGCTGCTGTGCCCACTGCTCAGAGTGCAGGTGAGCTTGACCGAGGCTCCCAGGGAGGCAGAGGCAGAGGGCGACTGAGTCAGCACAGGCTGGGAGAGAGA
19_B7_plasmablasts_Light_rhesus-monkey	Light	TAGGACGGTCAGCCGGGTCCCTCCGCCGAATACCCAAGTGTTTCCACTCCTATATGAGTAGCAGTAATAATCAGCCTCGTCCTCAGCCTGGAGCCCAGAGATGGTCAGGGAGGCCGTGTTGCCAGACTTGGAGCCAGAGAAGCGATCAGAGACCCCTGAGGGCCGCTTACTGACACCATAAATCAGGAGTCTGGGGGCTGTCCCTGAGTACTGCTGGTACCAGGAGACGCCATTATAACCACCAATGTCACTGCTGGTTCCAGTGCAGGAGATGGTGACCGACTGTCCAAGAGACTTGGACACTGAGGGAGGCTGAGTCA
12_A12_plasmablasts_Light_rhesus-monkey	Light	CTGACCTAGGACGGTCAGCCGGGTCCCTCCTCCGAATAAGACATGAATAGTAATACTGTCCCAAACCTGACAGTAATAGTCAGCCTCATCCCCGGCCTCGACCCCGCTGATGGTCAGGGTGGCGGTGTTCCCTGATTTGGAGCCAGAGAATCGTTCAGGGATCCCTGAGGGCCGTTCGCTATAATCATAGATGACCAGCACAGGGGCCTGCGCTGGCTTCTGCTGGTACCAGTGCACATATTTATTTCCAAAGTTGTCTCCCCCACAGGTGATCCTGGCCATCTGTCCTGGGGACACCGACACCGAGGGTGGCTGAGTCAGGTCATAGGAGACCACGGAACCTGTGCAGA
20_B8_plasmablasts_Light_rhesus-monkey	Light	GGTCCCACTACCGAATATGTACTGATCGGAATTTGTGTCCCACAGCTGACAGTAATAGTCAGCCTCATCGCCGGCCTCGACCCCGTTGATGGTCAGGGTGGCGGTGTCCCCTGATGTGGAGCCAGAGAATCGCTCAGGGATCCCTGAGGGCCGTTCGTCATTATCATACATGACCAACACAGGGGCCTGCGCTGGCTTCTGCTGATACCAGTGTATATATTGGCTTGCAAGGTTGTCTCCCCCACAGGCGATGTTGGCCATCTGTCCTGGGGACACTGACACCGAGGGTGACTGAGTCAGTGCACGGGACACCAC
14_B2_plasmablasts_Light_rhesus-monkey	Light	TGACCTAGGACGGTGAGCCGGGTCCCAGCACCGAAAATGTAACTGTTGCTGCCTGCATATGAGCTGCAGTAATAATCAGCCTCGTCCTCAGCCTGGAGCCCAGAGATGGTCAGGGAGGCCGTGTTTCCCGACTTGGAGCCAGAGAAGCGATCAGAGACCCCTGAGGGCCGCTTATTGACCTCATATATCAGGAATTTGGGGGCTGTGTCTGGATGGTGTTGGAACCAGGAGACATAGTTATAACCACCGATGTCACTGATGGATCCAGTGCAGGAGATGGTGACCGACTGTCCAGGAGACCCAGACACTGAGCGAGGCTGAGTCAGGGCAGCCTGAGCCCAGGATCCTG
39_D3_plasmablasts_Light_rhesus-monkey	Light	TGCAGCCACAGCTCGTTTGATCTCCACTTTGGTCCCCTGGCCAAAACTGAACGGGCCACTGCTATACTGTAGACAGAAATAAGTTGCAAAATCTTCAGGCTGCAGGCTGCTGATGGTGAGAGTGAAATCTGTCCCAGAGCCACTGCCGCTGAACCTTGAGGGGACCCCACTTTGTAAAGTGGATGCCCTATAGATCAGGAGCTTAGGGGCTTTCCCTGGTTTCTGATGATACCAGGCTAACCAGTTGTTAATACTCTGACTCGCCCGGCAAGTGATGGTGACTGTGTCTCCAACAGATGCAGACAGGGAGGATGGAGACTGGGTCATCTGGATGTCACATCTGGCACCTGGGAG
29_C5_plasmablasts_Light_rhesus-monkey	Light	TGACCTAGGACGGTGAGCCGGGTCCCACCACCGAAGACGAAAGAACTCAGACCGCTGTCATAAGACTGGCAGTAATAATCACCCTCATCATCAGTCTGGAGCCCAGTGAGGGTCAGGGAGGCCGACGATGCAGACTTGGACCCAGAGAAGCGGTCAGAGATTCCTGGGGGACGTTTAGTGTTGTCATAGATGAGGAGTTTGGGGGCCGTCCCTGGGACCTGGTGATACCAGGAGACAAAATAATCTCCAACGTTGGAGCGGCTGCCAGTGCAGGAGATGGTGACCCTCTG
7_A7_plasmablasts_Light_rhesus-monkey	Light	CTCGTTTGATCTCCACTTTGGTCCCCTGGCCAAAACTGTACGGGAAACCATCATACTGTTGACAGTAATAAGTTGCAAAATCTTCAGGCTGCAGGCCGGTGATGGTGAGAGAGTAATCCGTCCCAGATCCACTGCCGCTGAACCTTGGTGGGACCCCACTCTGTAAACTGGATGCACCATAGATCAGGGGCTTAGGGGCTCTCCCTGGTTTCTGTTGATACCAGGCTAACCAACTCCTAATATCCTGACTGGCATGGCAAGTGATGGTGACTTTGTCTCCTACAGATGCAGACAGGGAGGATGGAGACTGGGTCATCTGGATGTCACATCT
3_A3_plasmablasts_Light_rhesus-monkey	Light	CACCGAAGATGTAAGCGCTGCTGTGCCATATGGCACAGTAATAGTCAGCCTCATCTTCAGACTGGAGCCCAGAGATCAGTAAAAGCCCTGCATTGGCTGAAGCATCTTTGGATCCAGAGAAGCGGCTGGGGACTCCAGAGCCCTGGTGCTTACTTGAGTCTGAGTAGTAGTATAGAAGGTACCGGGGAGGACTCCCTGGCTTCTGCTGGTACCAGAATATGCTGTAACTACCAACATTGATGCCACTGCTCAAGGTGCAGCTGAGTCTGGCTGATGCTCCCGGAGATGCTGAGAGGGAGGTTGGCTGGGTCAGCACAGGCTGGGAGAGGGAA
6_A6_plasmablasts_Light_rhesus-monkey	Light	GATGGTGCAGCCACAGCTCGTTTGATGTCCAGCTTGGTCCCGGGGCCGAAAGTGAATGGGATATTATAACCATGCTGACAGTAATAAGTTGCGACATCTTCAGGCTGTAGGCTGCTGATGGTGAAAGTGTAATCTGACCCAGATCCACTGCCGCTGAACCTTGATGGGACCCCACTTTGCAAAGTGGATGCCTTATAGATCAGGAGTTTAGGGGCTTCCCCTGCTTTCTGCTGATACCAATTTAAATGGTTGTTAAGGTTCTCACTTGCCCGGCAAGTGATAGTGACTCTGTCTCCTACAGATGCAGACAGGGAGGATGGAGACTGGGTCATCTGGATGTCACATCTGGCACCTGGGAG
30_C6_plasmablasts_Light_rhesus-monkey	Light	CTGACCTAGGACGGTCAGCCGGGTCCCTCCTCCGAATAACACACTACTGTCATACACCTGACAGTAATAATCGGCCTCGTCCTCAGGCTGGAGCCCAGAGATGAGCAAGAACGCTGTGTTACTTGAGGTCTCCTTGGAGCCAGAGACTCGATTGGGGACCCCAGGTCCCCGCTGCTTGTCTGAGTCGGAGTAGTAGTACAGAAAAAACCTGGGAGCGCTCCCTGGCTTCTGCTGGTACCAAAACATGTTTTTACTACCAACACTGAGGTCACTGCTCAGGGTGCAGGGGAGTCTGGCCGATGCTCCCGGGGATGCAGACAGGGAGGGTGGCTGAGTCAGCACAGGCTGGGAGAGGGAA
8_A8_plasmablasts_Light_rhesus-monkey	Light	TGACCTAGGACGATGAGCCGGGTCCCAGCACCGAAGATGCACTGCCAACTGTTCCCACTGCCAGAGGTTGTAGCACAGTAATAATCGGCCTCATCCCCAGCCACGACCCTGCTGATGGTCAGGGTGGCCGTGTTCCCTGAGTTGGAGCCAGAGAATCGCTCAGGGATCCCTGAGGGCCGGAAACTATCTTTGTAGATGAGCAGTACAGGGGCCTGGCCTGGCTTCTGCTGGTACCAATAAGCATATACACTCCCCAATTTATCTCCAGAGCAGGTGATGCTGGCTGTCTGTCCTGGGGACACCGACACTGAGGGTGGCTGAGTCAGTTCATAGGAGGCCAC
11_A11_plasmablasts_Light_rhesus-monkey	Light	TCGTTTGATCTCCAGTTTGGTCCCCTGGCCAAAACTGAACCCGCTGTTATGCTGATAGCAGTGATAAATTCCAACGTCTTCAGGCTCCAGGCTGCTAATGGTGAGAGTGAAGTCTGTCCCAGACCCGCTGCCACTGAACCTGTCTGGGATACCAGTGGCCCTGCTGGATGCACCATAGATGAGGAGCCTGGGAGCCTGGCCAGGTTTCTGCTGGTACCAGGCCAAGTAGCTGTTGACACTCTGACTGGCCCTGCAGGAGAGAGTGGCTCTTTCCCCTGGAGACAAAGACAGGGTGGCTGGAGACTGAGTCAATATAACTTGTCCGGTGGTA
4_A4_plasmablasts_Light_rhesus-monkey	Light	TACCGAAGATGTAAGTGTAACTGCCCGCATATGAGCAGCAATAATAAGCAGCCTCATCCTCAGCCTGGAGCCCAGAAATGGTCAGGGAGGCCGTGTTGCCAGACTTGGAGCCAGAGAAGCGATCAGAGACCCCTGAGGGCCGCTCACTGACCTCAAAAATCATGAGTTTGGGGGGTTTGCCTGGATGCTGTTGGTACCAAGACACAGAATTATAATATCCAATGTCACTACTGGTTCCAGTGCAGGAGATGGTGACCGACTGTCCAGGAGACCCGGACACAGAGGGAGGCTGAGTCGGGGCAGCCTGAGTCCAGGATCCTGT
37_D1_plasmablasts_Light_rhesus-monkey	Light	TGCAGCCACAGCTCGTTTAATCTCCACCTTGGTCCCCTGGCCGAACGTCGGCCAATTACTCTCATGTTGACAGTAGTAAATTCCGACATCTTCAGACTCCAGGCTGCTGATGGTGAGAGTGAAGTCTGTCCCAGACCCACTGCCACTGAACCTGTCTGGGATACCAGTGGCCCTGTAGGATGCATAATAGATGAGGAGCCTGGGAGGTTGTCCAGGTTTGTGCTGGTACCAGGCTAAGTTGCTACTGACACTCTGACTGGCCCTGCAGGAGAGGGTGGCTCTTTCTCCCAGAGACAAGGACAGGGTGACTGGAGACTGCGTCATGACAATTTCTCCAGTGG

## Sheet: BL6.1_rhesus_Spleen_GC Bcells
Sample	Chain	PCR sequence
A10_GC-Bcells_Heavy_rhesus-monkey	Heavy	GATGGGCCCTTGGTGGAGGCCGAGGAGACGGTGACCTGGAGTCCCTGGCCCCAATATTTGGATAATCTCGCACAGAAATAGACGGCCGTGTCCGCGGCGGTCACAGACCTCAGATTCAGGAAGAACTTATTCTTGGACACGTCCTTTGAAACGGTGGCCCGGATCTGGAGGGAGGGATTGTAGTTGGTGTCCCTCCCACCACCATAGATGTGTCCAATCCATTCCAGTCCCTTCCCTGGAGACTGGCGGATCCAACTCCAGTAGTAATCATCGTTGATGGAGCCACCAGAGACAGCGCAGGTGAGGGACAGGGTCTCCGAAGGCTTCACCAGTCCT
A3_GC-Bcells_Heavy_rhesus-monkey	Heavy	TGGAGGCTGAGGAGACGGTGACCAGGACTCCCTGGCCCCAGTAGTCAATTATAGTTGCTAAGACCCCAAGACTCTCTCTCGCACAGAAATATATGGCCGTGTCCGCGGCGGTCAGAGAGGTCAGATTCAAGGAGAACTGGTTCTTGGACGTGTCTTTTGAAATGGTGACTCGACTCTCGAGGGAGGGGATGTAGGTGG
A4_GC-Bcells_Heavy_rhesus-monkey	Heavy	GATGGGCCCTTGGTGGAGGCTGACGAGACGGTGACCAGGAGTCCCGGGCCCCAGAATTCAAGGGTCAATTCCCGTACACAGAAGTATGTGGCTGTGTCCACAGGGTCCACGTTGGTCAGTGTCAGAATCACCTGGTTCTTGGAGGTGTCCTTGGAGATGGTGAGTCTGTTCTTCAAAGATGGACTATAATATTTATTATTATTAAAATAAATGGTCGCGAGCCATTCCAGGGTCTTTCCTGGGGACTGACGGATCCAGGCCACACCTGTTCCGGCGATGCTGAATGAGAACCCAGAGAAGGTGCAGGTCAGCGTGAGGGTCTGTGTGGGTTTCAC
A5_GC-Bcells_Heavy_rhesus-monkey	Heavy	GATGGGCCCTTGGTGGAGGCTGAGGAGACGGTGACGACGTCTCCTTGGGCCCAGGAATCCAAACCGTAAAAGGGACTGTATTCGCTGTATCCCCCGGTGTCCTTGGCACAATAATAGACGGCCGTGTCCTCCAATCTCAGGTTGTTCATTTGCAGATATAAAATATTCTCGGAATCGTCTCGGGAAATGTAGAATCGGCCCTTCACAGAGTCTGCGTAGAATTTCCTTCCTCCATCGTACCATATAACTGCCACCCACTCCAGCCCCTTCCCTGGAGCCTGGCGGACCCAATGCATGCCTTGGCCACTGATGCTGAATCCAGAAACTACGCAGGAGAGTCTCAGGGACCCCCCCGGCTGAGCCAACTTTCCTCCA
A6_GC-Bcells_Heavy_rhesus-monkey	Heavy	AGACGGTGACCAGGACTCCCTGGCCCCAGGTGTCAAAGTCGGTACTGCCGTAGTGGGGGACTTCTCTCGCACAGTAATACATGGCGGTGTCCGCGGCGGTCACAGAACTCAGGTTCATGAAGAACTGGTTCCTGGACGTGTCTTTTGAAATGGTGACTCGACTCTCGAGGGAGGGGTTG
A8_GC-Bcells_Heavy_rhesus-monkey	Heavy	GATGGGCCCTTGGTGGAGGCTGAGGAGACGGTGACGACGACCCCTTGGCCCCAGGAATCCAAACCGTAGTAATAATGAGTTCCTATCGTTGTGGGAGTGGTACAATAATATACGGCCGTGTCGTCGGTTTTCAGGCTGTTCATTTGTAGGTACGCCGTGTTGGTTGAATCATCTCTGGAAATGGTGAACCTGCCTGTCACCGACGCAGCATATCCTGTCTCGTAATTATTAGATTTGGTTCTGATACGTCCAATCCACTCCAGGCCTTTCCCAGAAGCCTGGCGGACCCAGTACAAAGTAGAACTACTGATGCTGAATCCAGAGACTACACAGGAGAGTCTCAGGGACCCGCCAGGCTGGACCAGGCCTCCCCCAGACTCCACCAGTTGCACCTCACAC…
A9_GC-Bcells_Heavy_rhesus-monkey	Heavy	ATGGGCCCTTGGTGGAGGCTGAGGAGACGGTGACCAGGACTCCCGGGCCCCAGACATCGAAGCGGACAACCACATCCTTGCAATGTACACTTCCTCTCCGACCTCTCACACAGAAATACACGGCCGTGTCCGCGGAGGTCACAGAACTCAATTTCAGGGAGACCTGTTTCTTGGATGTGTCTATGGACATGGTGACTCGAGTGTAGAGGGAGGGGTTGTAGTCGGTACTCCCACCAGTTCCAAAGATACGTCCAATCCATTCCAGTTCCTTCCCTGGGGCCTGGCGGATCCAGGTCCAATAATAACTGGTGAGGGAGGCACCGGAGACATCGCATGTGAGGGACAGGGTCTCCGAAGGCTTCACCAGTC
B10_GC-Bcells_Heavy_rhesus-monkey	Heavy	GCCCCAGTAGTCGTCTGACCGAGAATTATTGTAGTCTGGGTCAGAAGTACAATAATATACGGCCGTATCTTCGGCCATCAGGCCGTTCATTTGCAGGGACAGCGTGTTCCTGGCGTTGTCTCTGGAGATGGTGAATCGGCCCATCACGGAGTCAGCATATTTTATATTACCACTGGCTCCACTTATGGATGAGACCCACTCCAGTCCCTTTCCCGGACCCTGGCGGACCCAGCTCATGCCGTAACTACCGAAACTGAATCCAGAGGCTGCACAGGAGAGTCTCAGGGACCCTCCAGGCTGGAC
B11_GC-Bcells_Heavy_rhesus-monkey	Heavy	GATGGGCCCTTGGTGGAGGCTGAGGAGACGGTGACTAGAATTCCCCGGCCCCAGACATCCAATGAGACAACCACCACAGAGATTCCATCGTACACACAATAATATATGGCCCTGTCCGCGGCGGTCACAGAACTCAACTTCAGCGAGAACTGGTTCTTGGACGAGTCCATTGAAATGGTGACTCGACTCTTGAGGGAGGGGTTGTAGTCGGTGCTTCCGTGACGACCAGAGATCCGTCCAATCCATTCCAGTCCCTTCCCTGGGGACTGGCGGACCCAGCTCCAGTAGTTTCTGCTGATGGAGCCACCAGAGACAGCGCAGGTGAGGGAGAGGGTCTCCGAAGGCTTGACCAGTCCTG
B3_GC-Bcells_Heavy_rhesus-monkey	Heavy	GATGGGCCCTTGGTGGAGGCTGAGGAGACGGAGACCAGGACTCCCTGGCCCCAGGATTGTAGATATACTTCCCCTCTCGCACAGAAATAGACGGCCGTGTCCGCGGCGGTCACGGAACTCAGCTTCAGGGAGAGATGGTTCTTGGACGCGTCTACTGACAGGGTGATTCGTCTCTTGAAGTGGGGATTGTAGTGGGTGCTGCCACCAGTACCATAGATATACCCAAGCCACTCCAGTTCCTTCCCTGGGGGCTGACGGAGCCAACTCCAGTAACTCCTGGTGATGGAGTCACCAAGGACAGCGCAGGTGAGGGACAGGGTCTCCAAGGGCTTCACCAGTCCTGGCCCCGACTCCTGCAGCTGCACCTGGGACAAGACCCATCTGGG
B5_GC-Bcells_Heavy_rhesus-monkey	Heavy	GTGACCACGACTCCCTGGCCCCAGCGGGCAAAGATTCCACTTCTGCCTTTATCTCTCGCACAATAATAGACGGCCGTGTCCGCGGCGGTCACAGAAAACAATTTCAGGGAGATCTGGTTCTTGGACGTGTCCACTGACAGGGTGAGTCGACTCATGAGAGAGCGATTATAACTGGTACTACCACCAGTACCTTGGATGTAGCCAATCCACTCCAGTCGCTTCCCTGGGGACTGGCGGATCCAGTTCCAATAGTCGTTTTTGATTGAGGAACCGGAGACAGTGCAGGTGAGGGACAGGGTCTCCAAAGGCTTCACCAGTCCTG
B9_GC-Bcells_Heavy_rhesus-monkey	Heavy	AGACGGTGACCAGGACTCCCTGGCCCCAGTAGACATCGTAGATACCATAAGGTTGGGGCATCGCACAGTAATAGACGGCCGTGTCCGCGGCGGTCAGAGAGGTCAGTCTCAGGGAGAACTGATTGCTGGAAGTGTCTCTTGAGATGGTGACTCGACTCTTGAGGGACGGGGTGTAGCTGGTTGTCCCAGTATAAGTGACGGACCCAATCCACTCCAGCCCCTTCCCTGGGGGCTGGCGGACCCAGTCAAAGTAGAAGTAACCATTGATTATGGAGTCACCAGAGACAGCGCAGGTGAGGGACAGGGTCTCCGAAGGCTTCACCAGT
C1_GC-Bcells_Heavy_rhesus-monkey	Heavy	GATGGGCCCTTGGTGGAGGCTGAAGAGACGGTGACCAGGACTCCCTGTCCCCAGGAGTCAAACAACAGACTATTTTCCCCAAAACCGTCCAGTCCTCTCGCACAATAATACACGGCCGTGTCCGCGGCGGTCAGATAAAAGACCTTCAGGGAGACCTGATTCTTGGACGTGTCAACTGACAGGACGATCCGACTCTTGAGCCCGGGATTGTAGTTGGTACTCTCACCACGACCATATATATAGCCAATCCACTCCAGTCCCTTCCCTGGAGACTGGCGGATCCAATTCCAGTAATTATTCCTGAGCGCGCCACCAGAGACAGTGCAGGTGAGGGACAGGGTCTCCAAAGGCTTCTCTAGTCCTGGGCCCGACTCCCGCAGTTGCACCTGGGACAAGAC
C10_GC-Bcells_Heavy_rhesus-monkey	Heavy	ATGACCAGAATTCCCCGGCCCCAGACATCCAATGACCCCCCGTCGCTTTCTGTTTTCAGGTCATCTCTCGTACAATAATATACGGCCGTGTCCGCGGCGGTCACAGAACTCAACTTCAGGGCGAACTGGTTCCTGGACGTGTCTACTGACAGGGTGAGTCGCCTCTTGAGGGAGGGGTTGTAGTGGGTGGCACCACCATTAGCAAAAATATAGCCAAGCCACTGCAGTCCCCTCCCTGGGGTCTGGCGGATCCAGGTCCAATACTTTCCGTTCATAGAGTCACCAGAGACAGCGCAGGTGAGGGACAGCGTCTCCAAAGGCTTC
C11_GC-Bcells_Heavy_rhesus-monkey	Heavy	GATGGGCCCTTGGTGGAGGCTGAGGAGACGGTGACCAGGACTCCCTGGCCCCAGTAGTCAAATACCGCTGCTATAGAAGCCCGATCTCTCGCACAGTAATACACGGCCGTGTCCGCGGCGGTCACAGAGCTCAGCTTCAGGGAGAACTGGTTCTTGGACGTGTCTCTTGAAATGGTGACTCGACTCTTGAGGGACGGGTTGTAGCTGGTGCTCCCACTATAAGTGATGTACCCAATCCACTCCAGTCCCTTCCCTGGGGGCTGGCGGATCCAGCTCCAGTAGTAGTAACCACTGCTGATGGAGCCACCAGAGACAGCGCAGGTGAGGGACAGGGTCTCCGAAGGCTTCACCAG
C2_GC-Bcells_Heavy_rhesus-monkey	Heavy	GAGGAGACGGTGACCAGGACTCCCTGGCCCCAGTAGTCAGGAATAACCAGTCCCGCACAGTAATAGACAGCCATATCCTCTCTTCTCAGACTGTCCATTTGAAGATATAGTGTGCTCTTGGCGTTCTCTCTGGAGATGGTGAATCTGCCCTTCACGGAGTCTGCATAGTATGTGCTACTACCAGCCCTATTAATACCTGAGATCCACTCCAGACCCTTCCCTGGTGCCTGGCGAACCCAGAACATCCAGTAGTTACTGAAGGTGAATCCAGAGGCTGCACAGGAGAGTCTCAGGGACCCCCCAGGCTTTGCCAAGCCGCCCCCAGACTCCACCAGCTGCACCTCACA
C3_GC-Bcells_Heavy_rhesus-monkey	Heavy	CGGTGACCAGGACTCCCTGGCCCCAGAAGTGAAAACCGGTTAAGACTACATGACGATCTCGCGCACAATAATAAACGGCCGTGTCCTCAGATTGGAGGGAACTCAGCTCCATGTAGGCCGTTGTCGTCGAGGTGTCTCGGGTCAAGATGATTCTGCCCTGAAACTTCTGTGAATATTTAACATTGCCATTGTAGGGGTTGATCCACCCCATCCATTCAAACCCTTGTCGGGGGGCCTGTCGGACCCAGTGTAGGTAGAAGTCAGTGAAGTTGAATCCGGAAGACTTGCAGGAGACCGTCACTGAGGACCCCGGCTTCCTCAAGTCAGCCCCAGACTGGAACAATTGCACCTGGGAG
C4_GC-Bcells_Heavy_rhesus-monkey	Heavy	GATGGGCCCTTGGTGGAGGCTGAAGAGACGGTGACCAGGACTCCCTGGCCCCAGTAGTCAAAGAAACCACTACCATAATAACTGCGATCTCCCGCACAGTAGTAGACGGCCGTGTCCTCAGCTCTCAGGTTGTCCATTTGAAGAGACAGTACGTTCTTGGCTTTTTCTGTGAACATAACAAATCTGCCCTTCACGGAGTCTGCATAGTGTGTGTTTCTTCCACCTTTGGTAATACCTGAGATCCACTCCAGCCCCTTCCCTGGTGCCTGACGAATCCAGTACATGCAGTTATTACTGAAGGTGATTCCAGAGACTGCACAGGAGAGTCTCAGGGACCCCCCAGGCTTTGT
C5_GC-Bcells_Heavy_rhesus-monkey	Heavy	GATGGGCCCTTGGTGGAGGCTGAGGAGACGGAGACCAGGACTCCCTGGTCCCAGAAGTCAAAGTAGTAATATTCACCCCAGTATATTCTCGCACAATAATAGACGGCCGTGTCCGCGGCGGTCAGAGAAACCAGCCTCAGGGAGAACTGATTCTTGGACGCTTCTTTTGAAATGGTGAGGCGACTCTTTAGGGAGGGATTATAATTGGGGACCCCATCACTCCCATAGATTTGTCCCATCCACTCCAGTCCCCTCCCGGGGGGTTGG
C6_GC-Bcells_Heavy_rhesus-monkey	Heavy	GATGGGCCCTTGGTGGAGGCTGAAGAGACGGTGACCTTGAGCCCTTGGCCCCAGAATTCAAAAACACCCAACACATTTATTGTAGAGAGGTGGCGTGCACAGTAATATGTGGCTGAGTCCACAGGATCCATGTTGGTCATTGTTAGAATCCCCTGATTCTTGGAGGCGTCCTTGGAGATGGTGAGTCTACTCTTCAGAGAAGCGCTGTAGTATTTTTCATCATCCCAATAAATGCTCGCAAGCCATTCTAGGGTCTTCCCTGGGGGCTGACGGATCCAGGCCACACCCACACCACTAGCGCTGACTGAGAACCCAGAGAGGGTGCAGGTCAGCGTGAGGGTCTGTGTGGGTTTCACCAGCGCAGGACCAGACTCCTTCAAGGTCACCTGGGACAAGA
C8_GC-Bcells_Heavy_rhesus-monkey	Heavy	GATGGGCCCTTGGTGGAGGCTGAGGAGACGGTGACCAGGACTCCCTGGCCCCACCAACCACCGTCTAGGCTTAACGTGGCAGTACAATAATATACGGCCGTGTCCTCAGGTCTCAGGTTATTCATCACCAGGGAGAGCGTCTTCTTAGAGTTGTCTCTGGAGATGGTGAATCGGCCCTTCACGGACTTTGCGTAGTATGTACTATCCCCAGCACCATTGATACATGAGATCCAGTCCAGCCCCTTCCCTGGAGTCTGGCGGACCCAATTCATCCAGTAGTCACTGAGACTGAAACCAGAGGCTGCACAGGAGAGGCTCA
C9_GC-Bcells_Heavy_rhesus-monkey	Heavy	ACGGTGACCAGGATTCCCGGGCCCCAGACACCGAAGCGGCCAGTCATAATAAAGTCAGCAAATGTTATGGGACTCCGCGCACAGAAGTAAATGGCCGCGTCCGCGGCGGTCACAGAGGTCAGATTCAGGGAGAACTGGGTTTTGGACGTGTCGATGGACATCGTGGCGCGACCTTTGAGGGAGGGGTTGTATTCGGTGGTCCCACTATTACCAGAAATAATGCCGATCCAGTCCAGTCCTTTCCCTGGGGGCTG
A11_GC-Bcells_Light_rhesus-monkey	Light	CTGACCTAGGACGGTCAGCCGGGTCCCTCCGCCGAATACCCAAGCACTCAGGCTGCTGTCATAGGACAGGCAGTAATAATCAGTCTCATCCTCAGTCTGGAGCCCAGTGATGGTCAGGGAGGCTGAGGTACCAGACTTGGAGCCAGAGAATCGGTCAGAAACCCCTGAGGGTCGCTTATTATCTTGATAGATGAGGAGTTTGGGGGTCGTTCCTGGGAGCTGCAGGTACCAGGATACATAATAACCTCCAATGTTGGAGCTGCTCCCAGTGCACGAGATGGTGACCCTCTGTCCTGGGGCCCCAGACACTGAGGGTGGCTGTGTCAGCACAGACTGGGCCC
A4_GC-Bcells_Light_rhesus-monkey	Light	CTGACCCAGGACGGCCAACCGGGTCCCTCCGCCGAAAAGCCAAGCAGTCAGACTCGAATCCCATGCTGCGCAGTAATAATCAGCCTCATCTCCAATCTGGAGTCCACTGATGGCCAGGGAGGCAGACGAACCAGACTTGGAGCCAGAGAATCGGTCAGAAACCCCTGAGGGTCTCTTATTATCTTGAAAAATGAGGAGTTTGGGGGACGTTCCTGGGACCTGCTTGTACCAGGATGCAAAACTTCCCCCGATATTGGAGCGGCTTCCAGAGCAGGAGATGGTGACCTTCTGCCCTGGGGCCGCAGACACTGAGGGCGGCTGCGTCAACCCAGACTGGGCCC
A6_GC-Bcells_Light_rhesus-monkey	Light	GGTGCAGCCACAGCTCGTTTGATGTCCAAATTGGTCCCGGGGCCGAAAGTGAAAGGAAGGTGTGTACCTTGCCCGCAGTAATAAACCCCAACATCCTCAGCCTCCACCCTGCTGATTTTCAGTGTGAAATCTGTCCCTGACCCACTGGCGCTGAATCTGTCTGGGACCCCTGCGTCCTGGTTAGAAACCTCAAAAATTAGGCGCCTTGGAGGTTGGCCTGGCTTCTGGTGATACCAACTCAAAAATGTTCTTCCATTGAGGTGTAGAAGGCTTTGACTAGACCTACAGGAGATGGAGGCCGGCTGTCCAGGGGTGATGGGCAGGGAGAGGGGAGACTGAGTCAACACGACATCCCCACTGG
A9_GC-Bcells_Light_rhesus-monkey	Light	TCGTTTGATCTCCAGTTTGGTCCCCTGCCCAAAACTGTACGGAAGTTGTAAACCTTGCATGCAGAAATAAAGTCCAACATCCTCAGCCTCCACCCGGCTGATTTTCAGGGTGAAATTCGTGCCTGACCCACTGCCAGTGAACCTGTCAGGGACTCCAGAGGCCCGATAGGAAACCTCAGAGATCAAGAGTTGTGGAGACTGGCCTGACTTCTGCAGGTACCAATATAAATAGGTTCTTTCACCACGATGCAGGAGGCTCTGACTAGACCTGCAGGACATGGAGGCCCCCTCTCCAGGGGTGACGGGCAGGGAGAGAGGACTCTGGGTCATCACAACATCCCC
B10_GC-Bcells_Light_rhesus-monkey	Light	AACACCCTATAATTACTACTGGCATCTGTTGAGTAGCAATAGTAGTCAGCCTCATCCTCCACCTGGGCCCCAGTGATAGTCAGGGTGGCCACTGTCCCTGAACTGGAACCAGAAAATCTCTCAGGGATTCCAACGGGCCGTTCGCTGTCGTCATACATGACCAACACAGGGGACTGGCCTGCCTTCTGTTGGAACCAATAACTATA
B4_GC-Bcells_Light_rhesus-monkey	Light	CTGACCTAGGACGGTCAGCCGGGTCCCTCCTCCGAATAAGACATGAGCAGTCAGGCTGTTGTCATACGACAGGCAATAATAATCAGCCTCATCCTCAGTCTGGAGTCCAGTGATCGTCAGGGAGGCTGAGGGACCAGACTTGGAGGCAGAGAATCGGTCAGAAATTCCTGAGGGTCGCTGATCATCTTGATAAATGAGGAGTTTGGGGGGCGTTCCTGGGACTTGTTGGTACCAGGAAACAAAATATTGTCCAATGTTGGAGTTACTCCCAGTGCACGAGATGGTGACCCTCTGCCCTGGGGCCCCAGACACTGAGGGTGACTGTGTCAGCACAGACTGGGCCC
C2_GC-Bcells_Light_rhesus-monkey	Light	AAGTGAATGGGTAAGTACTATACTGTAGACAGTAATAAGATGCAAAATCTTCAGGCTGCAGGCTGCTGATGGTGAGAGTGAATTCTGTCCCAGATCCACTGCCACTGAACCTTGATGGGACCCCACTTTGTAAACTGGATGCAGCATAGATCAGGAGCTTAGGAGGTTTTCCTGGTTTCTGCTGAAACCAATTTAAATAAGTGCTAATGCCCTGACTTGCCCTGCAAGTGATGGTGACTCTGTCTCCTACAGATGCAGACAGGGAAGATGGAGACTGGGTCATCTGGATGTCACATCTGGCACC
C3_GC-Bcells_Light_rhesus-monkey	Light	TGCAGCCACAGCTCGCGTGACTTCCACCCTGGTCCCCTGGACGAACGTCCACGGCAAGTCACTATATTGATGACAGTGATAAATTCCAACATCCTCAGGCTCCAGGCTACTAATGTTGAGAGTGAAAGTTGTCCTAGAACCGAAGCCACTGAATCTGTCTGGGATGCCAGGGGCCCTGAAGGAACCACTATGGACAAGGAGTTTGGGAGGCTGGCCAGGTCTCTGGTGATACCAGGCCAAGTAACTGCCAACACTCTGACTGGCCCAGCAGGAGAGGGTGGCTCTCTCCCCTGGAGACAAAGACAGGGTGGCTGGAGACTGCAAGATCACAATTTCTC
C8_GC-Bcells_Light_rhesus-monkey	Light	GGTGCAGCCACAGCTCGTTTGATCTCCACCTTGGTCCCCTGGCCAAAAGTATACGGAGTTCTATAACCTTGCAGACAGTAAAAAGTTGCAAAATCTTCAGGTCGTAGGCTGCTGATGGTGAGAGTGAATTCCGTCCCAGACCCACTGCCGCTGAACCTTGATGGGACCCCAGTTTCCAAAGTGGACACAGCATAGATCAGGCGCTTAGGAGGTTTTCCTGGTTTCTGTTGAAACCAACTTAAATAATCCTTAATGTACTGACTTGCCCGGCAAGTGATGGTGACTCTGTCTCCAACCGATGCAGACAGGGAAGATGGAGACTGGGTCATCTGGATGTCACATCTGGCACCT
C9_GC-Bcells_Light_rhesus-monkey	Light	AAGTGAATGGCGTCTCATTATCTTGTTGACAGAAATAAGTTCCAAAATCTTCAGGCCGCAGGCTGTTGATGGTGAGAGTGAATTCTGTCCCAGATCCACTGCCGCTGAATCGAGATGAGACCCCCGTTTGCACAGTGGAAGAACCATAGATAAGGAGTGTAGGGGATCTCCCAGGTTTCTGTTGATACCAATTTAACTCCCTGTCAATGTCTTGACTCGCCCGGCAAGTGACGGTGACTCTGTCCCCCACAGAAGCAGACAGGGAGGTTGGAGACTGCTCCATCTGGATGTCAC
